# Supplementary material for: 4-[Amino­(3-methyl­phen­yl)methyl­idene]-2-(3-methyl­phen­yl)-1H-imidazol-5(4H)-one ethanol hemisolvate
Source: Acta Crystallogr Sect E Struct Rep Online. 2013 Jan 4;69(Pt 2):o174. doi: 10.1107/S160053681205163X (PMC3569236; doi:10.1107/S160053681205163X)
Supplement: Supplementary file 1 [file e-69-0o174-sup1.cif]

##############################################################################
#                                                                            #
# This CIF contains the data in a paper accepted for publication in          #
# Acta Crystallographica Section E. It conforms to the requirements of       #
# Notes for Authors for Acta Crystallographica Section E, and has been       #
# peer reviewed under the auspices of the IUCr Commission on Journals.       #
#                                                                            #
# Full details of the Crystallographic Information File format               #
# are given in the paper "The Crystallographic Information File (CIF):       #
# a New Standard Archive File for Crystallography" by S. R. Hall, F. H.      #
# Allen and I. D. Brown [Acta Cryst. (1991), A47, 655-685].                  #
#                                                                            #
# The current version of the core CIF dictionary is obtainable from          #
# ftp://ftp.iucr.org/pub/cif_core.dic.                                       #
#                                                                            #
# Software is freely available for graphical display of the structure(s)     #
# in this CIF. For information consult the CIF software page                 #
# http://www.iucr.org/resources/cif/software.                                #
#                                                                            #
# This file may be used for bona fide research purposes within the           #
# scientific community so long as proper attribution is given to the journal # 
# article from which it was obtained.                                        #
#                                                                            #
##############################################################################
data_global
_audit_creation_method     'PLATON <TABLE ACC> option'
_journal_date_recd_electronic     2012-12-17
_journal_date_accepted     2012-12-21
_journal_name_full     'Acta Crystallographica, Section E'
_journal_year     2013
_journal_volume     69
_journal_issue      2
_journal_page_first     o174
_journal_page_last     o174
_journal_paper_category     QO
_journal_paper_doi     10.1107/S160053681205163X
_journal_coeditor_code     HB7015
_publ_contact_author_name
;
Dr. Lokanath, N. K.
;
_publ_contact_author_address
;
Department of Studies in Physics
Manasagangotri
University of Mysore
Mysore 570 006
India
;
_publ_contact_author_email     lokanath@physics.uni-mysore.ac.in
_publ_contact_author_fax     '+91-821-2419333'
_publ_contact_author_phone     '+91-821-2419610'
_publ_section_title
;\
4-[Amino(3-methylphenyl)methylidene]-2-(3-methylphenyl)-1<i>H</i>-imidazol-\
5(4<i>H</i>)-one ethanol hemisolvate
;
loop_
    _publ_author_name
    _publ_author_address
    'Prabhuswamy, M.'
;
Department of Studies in Physics
Manasagangotri,
University of Mysore,
Mysore, India 570 006
;
    'Madan Kumar, S.'
;
Department of Studies in Physics
Manasagangotri,
University of Mysore,
Mysore, India 570 006
;
    'Muneer, C. P.'
;
Department of Chemistry
Calicut University,
Kerala, India 673635
;
    'Shafi, P. M.'
;
Department of Chemistry
Calicut University,
Kerala, India 673635
;
    'Lokanath, N. K.'
;
Department of Studies in Physics
Manasagangotri,
University of Mysore,
Mysore, India 570 006
;
data_I
_chemical_name_systematic
;
4-[Amino(3-methylphenyl)methylidene]-2-(3-methylphenyl)-1<i>H</i>-imidazol-
5(4<i>H</i>)-one ethanol hemisolvate
;
_chemical_formula_moiety     'C18 H17 N3 O, 0.5(C2 H6 O)'
_chemical_formula_sum     'C19 H20 N3 O1.5'
_chemical_formula_iupac     'C18 H17 N3 O, 0.5C2 H6 O'
_chemical_formula_weight     314.38
_symmetry_cell_setting     triclinic
_symmetry_space_group_name_H-M     'P -1'
_symmetry_space_group_name_Hall     '-P 1'
loop_
    _symmetry_equiv_pos_site_id
    _symmetry_equiv_pos_as_xyz
    1 x,y,z
    2 -x,-y,-z
_cell_length_a     8.227(4)
_cell_length_b     13.505(7)
_cell_length_c     16.044(8)
_cell_angle_alpha     87.451(8)
_cell_angle_beta     78.869(9)
_cell_angle_gamma     80.241(9)
_cell_volume     1723.6(15)
_cell_formula_units_Z     4
_cell_measurement_reflns_used     6512
_cell_measurement_theta_min     1.3
_cell_measurement_theta_max     25.7
_cell_measurement_temperature     300
_cell_special_details
;
;
_exptl_crystal_description     'block'
_exptl_crystal_colour     'yellow'
_exptl_crystal_size_max     0.230
_exptl_crystal_size_mid     0.220
_exptl_crystal_size_min     0.210
_exptl_crystal_size_rad     ?
_exptl_crystal_density_diffrn     1.212
_exptl_crystal_density_meas     ?
_exptl_crystal_density_method     'Not Measured'
_exptl_crystal_F_000     668
_exptl_absorpt_coefficient_mu     0.079
_exptl_absorpt_correction_type     none
_exptl_absorpt_process_details     ?
_exptl_absorpt_correction_T_min     ?
_exptl_absorpt_correction_T_max     ?
_exptl_special_details
;
;
_diffrn_ambient_temperature     300
_diffrn_radiation_type     'MoK\a'
_diffrn_radiation_wavelength     0.71073
_diffrn_radiation_source     'fine-focus sealed tube'
_diffrn_radiation_monochromator     graphite
_diffrn_measurement_device_type     'Oxford Diffraction Xcalibur CCD'
_diffrn_measurement_method     '\w scans'
_diffrn_detector_area_resol_mean     16.0839
_diffrn_reflns_number     16691
_diffrn_reflns_av_R_equivalents     0.0485
_diffrn_reflns_av_sigmaI/netI     0.0525
_diffrn_reflns_theta_min     1.29
_diffrn_reflns_theta_max     25.68
_diffrn_reflns_theta_full     25.68
_diffrn_measured_fraction_theta_max     0.994
_diffrn_measured_fraction_theta_full     0.994
_diffrn_reflns_limit_h_min     -10
_diffrn_reflns_limit_h_max     10
_diffrn_reflns_limit_k_min     -16
_diffrn_reflns_limit_k_max     16
_diffrn_reflns_limit_l_min     -19
_diffrn_reflns_limit_l_max     19
_diffrn_reflns_reduction_process
;
;
_refine_special_details
;
Refinement on <i>F</i>^2^ for ALL reflections except those flagged by the user
for potential systematic errors. Weighted <i>R</i>-factors <i>wR</i> and all
goodnesses of fit <i>S</i> are based on <i>F</i>^2^, conventional
<i>R</i>-factors <i>R</i> are based on <i>F</i>, with <i>F</i> set to zero for
negative <i>F</i>^2^. The observed criterion of <i>F</i>^2^ > \s(<i>F</i>^2^)
is used only for calculating -<i>R</i>-factor-obs <i>etc</i>. and is not
relevant to the choice of reflections for refinement. <i>R</i>-factors based
on <i>F</i>^2^ are statistically about twice as large as those based on
<i>F</i>, and <i>R</i>-factors based on ALL data will be even larger.
;
_reflns_number_total     6512
_reflns_number_gt     4294
_reflns_threshold_expression     I>2\s(I)
_refine_ls_structure_factor_coef     Fsqd
_refine_ls_matrix_type     full
_refine_ls_R_factor_all     0.1002
_refine_ls_R_factor_gt     0.0704
_refine_ls_wR_factor_gt     0.1976
_refine_ls_wR_factor_ref     0.2268
_refine_ls_goodness_of_fit_ref     1.022
_refine_ls_restrained_S_all     1.022
_refine_ls_number_reflns     6512
_refine_ls_number_parameters     430
_refine_ls_number_restraints     0
_refine_ls_number_constraints     ?
_refine_ls_hydrogen_treatment     constr
_refine_ls_weighting_scheme     calc
_refine_ls_weighting_details
                 'calc w=1/[\s^2^(Fo^2^)+(0.1503P)^2^] where P=(Fo^2^+2Fc^2^)/3'
_atom_sites_solution_hydrogens     geom
_atom_sites_solution_primary     direct
_atom_sites_solution_secondary     difmap
_refine_ls_shift/su_max     0.000
_refine_ls_shift/su_mean     0.000
_refine_diff_density_max     0.352
_refine_diff_density_min     -0.279
_refine_ls_extinction_method     'none'
_refine_ls_abs_structure_details     ?
_refine_ls_abs_structure_Flack     .
loop_
    _atom_type_symbol
    _atom_type_description
    _atom_type_scat_dispersion_real
    _atom_type_scat_dispersion_imag
    _atom_type_scat_source
    O O 0.0106 0.0060 'International Tables Vol C Tables 4.2.6.8 and 6.1.1.4'
    N N 0.0061 0.0033 'International Tables Vol C Tables 4.2.6.8 and 6.1.1.4'
    H H 0.0000 0.0000 'International Tables Vol C Tables 4.2.6.8 and 6.1.1.4'
    C C 0.0033 0.0016 'International Tables Vol C Tables 4.2.6.8 and 6.1.1.4'
_computing_data_collection     'CrysAlisPRO (Oxford Diffraction, 2009)'
_computing_cell_refinement     'CrysAlisPRO (Oxford Diffraction, 2009)'
_computing_data_reduction     'CrysAlisPRO (Oxford Diffraction, 2009)'
_computing_structure_solution     'SHELXS97 (Sheldrick, 2008)'
_computing_structure_refinement     'SHELXL97 (Sheldrick, 2008)'
_computing_molecular_graphics     'Mercury (Macrae <i>et al.</i>, 2006)'
_computing_publication_material     'Mercury (Macrae <i>et al.</i>, 2006)'
loop_
    _atom_site_type_symbol
    _atom_site_label
    _atom_site_fract_x
    _atom_site_fract_y
    _atom_site_fract_z
    _atom_site_U_iso_or_equiv
    _atom_site_thermal_displace_type
    _atom_site_calc_flag
    _atom_site_refinement_flags
    _atom_site_occupancy
    O O1A -0.0441(2) 0.99511(11) 0.39005(10) 0.0627(6) Uani . . 1.000
    N N1A 0.1176(3) 0.73476(13) 0.39638(11) 0.0513(6) Uani . . 1.000
    N N2A 0.0766(3) 0.87156(13) 0.47653(11) 0.0512(6) Uani . . 1.000
    N N3A -0.0639(3) 0.90481(13) 0.24056(12) 0.0605(8) Uani . . 1.000
    C C1A 0.0191(3) 0.90522(15) 0.40432(13) 0.0483(7) Uani . . 1.000
    C C2A 0.1360(3) 0.76943(16) 0.46836(13) 0.0491(8) Uani . . 1.000
    C C3A 0.0423(3) 0.81787(15) 0.35360(13) 0.0474(7) Uani . . 1.000
    C C4A -0.0054(3) 0.81766(16) 0.27501(14) 0.0494(8) Uani . . 1.000
    C C5A 0.0080(3) 0.72533(16) 0.22539(15) 0.0534(8) Uani . . 1.000
    C C6A 0.0597(3) 0.72778(17) 0.13764(15) 0.0561(9) Uani . . 1.000
    C C7A 0.0713(4) 0.64447(19) 0.08829(17) 0.0655(10) Uani . . 1.000
    C C8A 0.0268(4) 0.5581(2) 0.1294(2) 0.0849(15) Uani . . 1.000
    C C9A -0.0246(4) 0.5539(2) 0.2159(2) 0.0839(13) Uani . . 1.000
    C C10A -0.0332(4) 0.63688(18) 0.26547(18) 0.0681(10) Uani . . 1.000
    C C11A 0.2082(3) 0.70925(17) 0.53471(14) 0.0568(8) Uani . . 1.000
    C C12A 0.2279(3) 0.7520(2) 0.60806(15) 0.0658(9) Uani . . 1.000
    C C13A 0.2944(4) 0.6950(3) 0.67236(18) 0.0857(13) Uani . . 1.000
    C C14A 0.3427(5) 0.5938(3) 0.6602(2) 0.1033(16) Uani . . 1.000
    C C15A 0.3267(5) 0.5506(3) 0.5874(3) 0.1066(16) Uani . . 1.000
    C C16A 0.2582(4) 0.6063(2) 0.52386(19) 0.0822(13) Uani . . 1.000
    C C17A 0.1312(5) 0.6476(2) -0.00652(18) 0.0885(13) Uani . . 1.000
    C C18A 0.3093(6) 0.7438(4) 0.7527(2) 0.134(2) Uani . . 1.000
    O O1B 0.4531(2) 0.52071(12) 0.11551(9) 0.0627(7) Uani . . 1.000
    N N1B 0.6174(3) 0.74818(12) 0.07227(11) 0.0476(6) Uani . . 1.000
    N N2B 0.5866(3) 0.61392(13) 0.00437(11) 0.0538(7) Uani . . 1.000
    N N3B 0.3968(3) 0.62791(13) 0.26286(11) 0.0549(7) Uani . . 1.000
    C C1B 0.5175(3) 0.59695(16) 0.08761(13) 0.0489(7) Uani . . 1.000
    C C2B 0.6424(3) 0.70466(15) -0.00143(13) 0.0456(7) Uani . . 1.000
    C C3B 0.5359(3) 0.68378(15) 0.13094(13) 0.0452(7) Uani . . 1.000
    C C4B 0.4739(3) 0.69788(15) 0.21746(13) 0.0453(7) Uani . . 1.000
    C C5B 0.4914(3) 0.78375(16) 0.26738(14) 0.0495(8) Uani . . 1.000
    C C6B 0.5509(3) 0.76373(19) 0.34345(14) 0.0569(9) Uani . . 1.000
    C C7B 0.5657(4) 0.8387(2) 0.39569(16) 0.0722(11) Uani . . 1.000
    C C8B 0.5185(5) 0.9354(2) 0.3714(2) 0.0912(14) Uani . . 1.000
    C C9B 0.4569(5) 0.9589(2) 0.2971(2) 0.0895(15) Uani . . 1.000
    C C10B 0.4438(4) 0.88250(18) 0.24354(18) 0.0703(10) Uani . . 1.000
    C C11B 0.7173(3) 0.74460(16) -0.08466(14) 0.0493(8) Uani . . 1.000
    C C12B 0.7199(3) 0.69606(19) -0.15940(14) 0.0580(9) Uani . . 1.000
    C C13B 0.7846(4) 0.7339(2) -0.23907(15) 0.0660(10) Uani . . 1.000
    C C14B 0.8467(4) 0.8231(2) -0.24228(18) 0.0792(11) Uani . . 1.000
    C C15B 0.8488(4) 0.8717(2) -0.1686(2) 0.0849(13) Uani . . 1.000
    C C16B 0.7855(4) 0.83274(19) -0.08983(17) 0.0707(10) Uani . . 1.000
    C C17B 0.6310(5) 0.8138(3) 0.47749(18) 0.1048(18) Uani . . 1.000
    C C18B 0.7868(5) 0.6790(3) -0.31937(18) 0.1035(15) Uani . . 1.000
    O O2 0.7675(3) 0.92206(12) 0.09939(11) 0.0719(7) Uani . . 1.000
    C C19 0.6601(5) 1.0132(2) 0.0840(2) 0.0910(13) Uani . . 1.000
    C C20 0.7531(6) 1.0820(3) 0.0319(3) 0.139(2) Uani . . 1.000
    H H2A 0.07600 0.90750 0.51960 0.0610 Uiso calc R 1.000
    H H3A1 -0.07170 0.96000 0.26690 0.0730 Uiso calc R 1.000
    H H3A2 -0.09390 0.90580 0.19200 0.0730 Uiso calc R 1.000
    H H6A 0.08730 0.78710 0.11140 0.0670 Uiso calc R 1.000
    H H8A 0.03190 0.50130 0.09760 0.1020 Uiso calc R 1.000
    H H9A -0.05400 0.49480 0.24160 0.1000 Uiso calc R 1.000
    H H10A -0.06580 0.63350 0.32420 0.0820 Uiso calc R 1.000
    H H12A 0.19580 0.82100 0.61490 0.0790 Uiso calc R 1.000
    H H14A 0.38680 0.55400 0.70190 0.1240 Uiso calc R 1.000
    H H15A 0.36280 0.48190 0.58010 0.1280 Uiso calc R 1.000
    H H16A 0.24620 0.57540 0.47520 0.0990 Uiso calc R 1.000
    H H17A 0.18320 0.58160 -0.02610 0.1330 Uiso calc R 1.000
    H H17B 0.21130 0.69280 -0.02010 0.1330 Uiso calc R 1.000
    H H17C 0.03730 0.67060 -0.03380 0.1330 Uiso calc R 1.000
    H H18A 0.20380 0.78420 0.77580 0.2000 Uiso calc R 1.000
    H H18B 0.39480 0.78550 0.74000 0.2000 Uiso calc R 1.000
    H H18C 0.33860 0.69280 0.79330 0.2000 Uiso calc R 1.000
    H H3B1 0.38570 0.57460 0.23860 0.0660 Uiso calc R 1.000
    H H3B2 0.35840 0.63630 0.31630 0.0660 Uiso calc R 1.000
    H H2B 0.59370 0.57440 -0.03720 0.0650 Uiso calc R 1.000
    H H6B 0.58170 0.69720 0.35940 0.0680 Uiso calc R 1.000
    H H8B 0.52790 0.98730 0.40550 0.1090 Uiso calc R 1.000
    H H9B 0.42400 1.02580 0.28270 0.1070 Uiso calc R 1.000
    H H10B 0.40410 0.89780 0.19320 0.0850 Uiso calc R 1.000
    H H12B 0.67710 0.63620 -0.15630 0.0700 Uiso calc R 1.000
    H H14B 0.88770 0.85070 -0.29470 0.0950 Uiso calc R 1.000
    H H15B 0.89310 0.93100 -0.17180 0.1020 Uiso calc R 1.000
    H H16B 0.78850 0.86550 -0.04050 0.0850 Uiso calc R 1.000
    H H17D 0.67160 0.87080 0.49460 0.1570 Uiso calc R 1.000
    H H17E 0.72090 0.75760 0.46860 0.1570 Uiso calc R 1.000
    H H17F 0.54190 0.79710 0.52110 0.1570 Uiso calc R 1.000
    H H18D 0.70340 0.71490 -0.34890 0.1560 Uiso calc R 1.000
    H H18E 0.76260 0.61260 -0.30510 0.1560 Uiso calc R 1.000
    H H18F 0.89560 0.67470 -0.35510 0.1560 Uiso calc R 1.000
    H H2 0.70060 0.85980 0.09520 0.100(10) Uiso . R 1.000
    H H19A 0.60600 1.04450 0.13770 0.1090 Uiso calc R 1.000
    H H19B 0.57320 0.99790 0.05580 0.1090 Uiso calc R 1.000
    H H20A 0.82880 1.10430 0.06280 0.2090 Uiso calc R 1.000
    H H20B 0.67660 1.13890 0.01690 0.2090 Uiso calc R 1.000
    H H20C 0.81590 1.04880 -0.01890 0.2090 Uiso calc R 1.000
loop_
    _atom_site_aniso_label
    _atom_site_aniso_U_11
    _atom_site_aniso_U_22
    _atom_site_aniso_U_33
    _atom_site_aniso_U_12
    _atom_site_aniso_U_13
    _atom_site_aniso_U_23
    O1A 0.1029(15) 0.0380(8) 0.0485(9) 0.0014(8) -0.0286(9) -0.0005(7)
    N1A 0.0665(14) 0.0413(9) 0.0399(10) 0.0003(9) -0.0033(9) 0.0015(8)
    N2A 0.0741(14) 0.0424(10) 0.0350(9) -0.0013(9) -0.0125(9) 0.0011(7)
    N3A 0.0969(17) 0.0400(10) 0.0477(11) -0.0039(10) -0.0271(11) -0.0022(8)
    C1A 0.0656(16) 0.0411(11) 0.0374(11) -0.0052(10) -0.0120(10) 0.0032(9)
    C2A 0.0575(16) 0.0434(11) 0.0383(12) 0.0016(10) 0.0018(10) 0.0026(9)
    C3A 0.0608(16) 0.0401(11) 0.0385(11) -0.0029(10) -0.0073(10) 0.0009(9)
    C4A 0.0617(16) 0.0419(11) 0.0436(12) -0.0087(10) -0.0076(11) -0.0009(9)
    C5A 0.0607(17) 0.0447(12) 0.0555(14) -0.0047(11) -0.0149(12) -0.0060(10)
    C6A 0.0714(18) 0.0470(12) 0.0521(14) -0.0044(11) -0.0204(12) -0.0060(10)
    C7A 0.0744(19) 0.0567(15) 0.0693(17) -0.0011(13) -0.0275(14) -0.0178(12)
    C8A 0.101(3) 0.0562(16) 0.104(3) -0.0092(15) -0.032(2) -0.0304(16)
    C9A 0.102(3) 0.0511(15) 0.103(2) -0.0284(15) -0.016(2) -0.0026(15)
    C10A 0.080(2) 0.0510(14) 0.0725(18) -0.0167(13) -0.0069(14) -0.0009(12)
    C11A 0.0572(16) 0.0570(13) 0.0443(13) 0.0059(11) 0.0032(11) 0.0131(10)
    C12A 0.0644(18) 0.0803(17) 0.0419(13) 0.0123(13) -0.0066(12) 0.0088(12)
    C13A 0.061(2) 0.127(3) 0.0538(17) 0.0172(18) -0.0069(14) 0.0219(17)
    C14A 0.090(3) 0.122(3) 0.075(2) 0.021(2) -0.0047(18) 0.050(2)
    C15A 0.129(3) 0.072(2) 0.096(3) 0.0235(19) -0.008(2) 0.0330(19)
    C16A 0.110(3) 0.0532(15) 0.0663(17) 0.0128(15) -0.0003(16) 0.0127(13)
    C17A 0.118(3) 0.0807(19) 0.0674(19) 0.0051(19) -0.0315(19) -0.0282(15)
    C18A 0.124(4) 0.204(5) 0.063(2) 0.032(3) -0.046(2) 0.006(3)
    O1B 0.0975(15) 0.0513(9) 0.0395(9) -0.0283(9) 0.0016(8) -0.0036(7)
    N1B 0.0592(13) 0.0415(9) 0.0422(10) -0.0075(8) -0.0107(9) -0.0008(7)
    N2B 0.0795(15) 0.0466(10) 0.0353(10) -0.0181(10) -0.0031(9) -0.0044(7)
    N3B 0.0820(16) 0.0425(10) 0.0365(10) -0.0093(10) -0.0023(9) -0.0032(8)
    C1B 0.0652(16) 0.0449(11) 0.0358(11) -0.0106(11) -0.0061(10) -0.0012(9)
    C2B 0.0515(15) 0.0433(11) 0.0414(12) -0.0081(10) -0.0072(10) 0.0010(9)
    C3B 0.0567(15) 0.0409(11) 0.0384(11) -0.0097(10) -0.0087(10) 0.0003(8)
    C4B 0.0549(15) 0.0401(10) 0.0392(11) 0.0011(10) -0.0119(10) -0.0017(9)
    C5B 0.0564(16) 0.0433(11) 0.0451(12) -0.0024(10) -0.0038(10) -0.0074(9)
    C6B 0.0665(18) 0.0626(14) 0.0410(13) -0.0128(12) -0.0053(11) -0.0061(10)
    C7B 0.083(2) 0.085(2) 0.0476(15) -0.0267(16) 0.0057(13) -0.0210(13)
    C8B 0.117(3) 0.082(2) 0.073(2) -0.0251(19) 0.0020(19) -0.0369(17)
    C9B 0.110(3) 0.0435(14) 0.106(3) -0.0006(15) -0.004(2) -0.0215(15)
    C10B 0.088(2) 0.0490(13) 0.0680(17) -0.0001(13) -0.0087(15) -0.0048(12)
    C11B 0.0511(15) 0.0500(12) 0.0452(12) -0.0055(10) -0.0085(10) 0.0043(9)
    C12B 0.0640(17) 0.0655(14) 0.0451(13) -0.0166(12) -0.0081(11) 0.0062(11)
    C13B 0.0658(19) 0.0851(18) 0.0425(13) -0.0078(14) -0.0058(12) 0.0111(12)
    C14B 0.082(2) 0.085(2) 0.0573(17) -0.0067(16) 0.0083(14) 0.0228(15)
    C15B 0.102(3) 0.0668(17) 0.078(2) -0.0282(17) 0.0131(17) 0.0088(15)
    C16B 0.093(2) 0.0562(14) 0.0600(16) -0.0221(14) 0.0012(14) 0.0013(12)
    C17B 0.113(3) 0.165(4) 0.0477(17) -0.052(3) -0.0131(17) -0.0209(19)
    C18B 0.121(3) 0.147(3) 0.0449(16) -0.040(3) -0.0064(17) 0.0003(18)
    O2 0.1014(15) 0.0543(10) 0.0702(12) -0.0129(10) -0.0422(11) 0.0041(8)
    C19 0.110(3) 0.0644(17) 0.101(2) -0.0073(17) -0.034(2) 0.0074(16)
    C20 0.144(4) 0.073(2) 0.189(5) -0.012(2) -0.019(3) 0.047(3)
_geom_special_details
;
Bond distances, angles <i>etc</i>. have been calculated using the rounded
fractional coordinates. All su's are estimated from the variances of the
(full) variance-covariance matrix. The cell e.s.d.'s are taken into account in
the estimation of distances, angles and torsion angles
;
loop_
    _geom_bond_atom_site_label_1
    _geom_bond_atom_site_label_2
    _geom_bond_site_symmetry_1
    _geom_bond_site_symmetry_2
    _geom_bond_distance
    _geom_bond_publ_flag
    O1A C1A . . 1.266(3) no
    O1B C1B . . 1.262(3) no
    O2 C19 . . 1.430(4) no
    O2 H2 . . 1.0900 no
    N1A C3A . . 1.405(3) no
    N1A C2A . . 1.310(3) no
    N2A C2A . . 1.386(3) no
    N2A C1A . . 1.366(3) no
    N3A C4A . . 1.332(3) no
    N2A H2A . . 0.8600 no
    N3A H3A2 . . 0.8600 no
    N3A H3A1 . . 0.8600 no
    N1B C3B . . 1.405(3) no
    N1B C2B . . 1.309(3) no
    N2B C2B . . 1.373(3) no
    N2B C1B . . 1.372(3) no
    N3B C4B . . 1.338(3) no
    N2B H2B . . 0.8600 no
    N3B H3B1 . . 0.8600 no
    N3B H3B2 . . 0.8600 no
    C1A C3A . . 1.428(3) no
    C2A C11A . . 1.466(3) no
    C3A C4A . . 1.391(3) no
    C4A C5A . . 1.486(3) no
    C5A C10A . . 1.393(3) no
    C5A C6A . . 1.391(3) no
    C6A C7A . . 1.384(4) no
    C7A C17A . . 1.507(4) no
    C7A C8A . . 1.383(4) no
    C8A C9A . . 1.372(5) no
    C9A C10A . . 1.387(4) no
    C11A C16A . . 1.390(4) no
    C11A C12A . . 1.382(3) no
    C12A C13A . . 1.400(4) no
    C13A C14A . . 1.369(6) no
    C13A C18A . . 1.508(5) no
    C14A C15A . . 1.367(6) no
    C15A C16A . . 1.390(5) no
    C6A H6A . . 0.9300 no
    C8A H8A . . 0.9300 no
    C9A H9A . . 0.9300 no
    C10A H10A . . 0.9300 no
    C12A H12A . . 0.9300 no
    C14A H14A . . 0.9300 no
    C15A H15A . . 0.9300 no
    C16A H16A . . 0.9300 no
    C17A H17B . . 0.9600 no
    C17A H17C . . 0.9600 no
    C17A H17A . . 0.9600 no
    C18A H18C . . 0.9600 no
    C18A H18B . . 0.9600 no
    C18A H18A . . 0.9600 no
    C1B C3B . . 1.433(3) no
    C2B C11B . . 1.478(3) no
    C3B C4B . . 1.393(3) no
    C4B C5B . . 1.480(3) no
    C5B C6B . . 1.400(3) no
    C5B C10B . . 1.383(3) no
    C6B C7B . . 1.378(4) no
    C7B C8B . . 1.360(4) no
    C7B C17B . . 1.515(4) no
    C8B C9B . . 1.387(5) no
    C9B C10B . . 1.403(4) no
    C11B C16B . . 1.392(4) no
    C11B C12B . . 1.387(3) no
    C12B C13B . . 1.396(3) no
    C13B C18B . . 1.510(4) no
    C13B C14B . . 1.381(4) no
    C14B C15B . . 1.382(4) no
    C15B C16B . . 1.387(4) no
    C6B H6B . . 0.9300 no
    C8B H8B . . 0.9300 no
    C9B H9B . . 0.9300 no
    C10B H10B . . 0.9300 no
    C12B H12B . . 0.9300 no
    C14B H14B . . 0.9300 no
    C15B H15B . . 0.9300 no
    C16B H16B . . 0.9300 no
    C17B H17F . . 0.9600 no
    C17B H17D . . 0.9600 no
    C17B H17E . . 0.9600 no
    C18B H18E . . 0.9600 no
    C18B H18D . . 0.9600 no
    C18B H18F . . 0.9600 no
    C19 C20 . . 1.440(6) no
    C19 H19A . . 0.9700 no
    C19 H19B . . 0.9700 no
    C20 H20A . . 0.9600 no
    C20 H20B . . 0.9600 no
    C20 H20C . . 0.9600 no
loop_
    _geom_angle_atom_site_label_1
    _geom_angle_atom_site_label_2
    _geom_angle_atom_site_label_3
    _geom_angle_site_symmetry_1
    _geom_angle_site_symmetry_2
    _geom_angle_site_symmetry_3
    _geom_angle
    _geom_angle_publ_flag
    C19 O2 H2 . . . 108.00 no
    C2A N1A C3A . . . 105.64(17) no
    C1A N2A C2A . . . 108.07(17) no
    C1A N2A H2A . . . 126.00 no
    C2A N2A H2A . . . 126.00 no
    C4A N3A H3A1 . . . 120.00 no
    C4A N3A H3A2 . . . 120.00 no
    H3A1 N3A H3A2 . . . 120.00 no
    C2B N1B C3B . . . 105.51(18) no
    C1B N2B C2B . . . 108.56(17) no
    C2B N2B H2B . . . 126.00 no
    C1B N2B H2B . . . 126.00 no
    C4B N3B H3B2 . . . 120.00 no
    H3B1 N3B H3B2 . . . 120.00 no
    C4B N3B H3B1 . . . 120.00 no
    O1A C1A N2A . . . 125.16(19) no
    O1A C1A C3A . . . 129.9(2) no
    N2A C1A C3A . . . 104.90(17) no
    N2A C2A C11A . . . 122.44(19) no
    N1A C2A C11A . . . 125.3(2) no
    N1A C2A N2A . . . 112.28(19) no
    N1A C3A C1A . . . 109.09(18) no
    C1A C3A C4A . . . 124.12(19) no
    N1A C3A C4A . . . 126.79(19) no
    C3A C4A C5A . . . 123.8(2) no
    N3A C4A C3A . . . 119.0(2) no
    N3A C4A C5A . . . 117.2(2) no
    C4A C5A C10A . . . 120.9(2) no
    C4A C5A C6A . . . 119.5(2) no
    C6A C5A C10A . . . 119.6(2) no
    C5A C6A C7A . . . 121.9(2) no
    C8A C7A C17A . . . 121.3(2) no
    C6A C7A C8A . . . 117.5(2) no
    C6A C7A C17A . . . 121.3(2) no
    C7A C8A C9A . . . 121.7(3) no
    C8A C9A C10A . . . 120.8(3) no
    C5A C10A C9A . . . 118.6(3) no
    C2A C11A C12A . . . 121.8(2) no
    C2A C11A C16A . . . 119.3(2) no
    C12A C11A C16A . . . 118.9(2) no
    C11A C12A C13A . . . 122.3(3) no
    C14A C13A C18A . . . 121.5(3) no
    C12A C13A C18A . . . 120.8(4) no
    C12A C13A C14A . . . 117.7(3) no
    C13A C14A C15A . . . 120.7(3) no
    C14A C15A C16A . . . 122.0(4) no
    C11A C16A C15A . . . 118.4(3) no
    C7A C6A H6A . . . 119.00 no
    C5A C6A H6A . . . 119.00 no
    C9A C8A H8A . . . 119.00 no
    C7A C8A H8A . . . 119.00 no
    C8A C9A H9A . . . 120.00 no
    C10A C9A H9A . . . 120.00 no
    C9A C10A H10A . . . 121.00 no
    C5A C10A H10A . . . 121.00 no
    C13A C12A H12A . . . 119.00 no
    C11A C12A H12A . . . 119.00 no
    C15A C14A H14A . . . 120.00 no
    C13A C14A H14A . . . 120.00 no
    C14A C15A H15A . . . 119.00 no
    C16A C15A H15A . . . 119.00 no
    C11A C16A H16A . . . 121.00 no
    C15A C16A H16A . . . 121.00 no
    C7A C17A H17C . . . 109.00 no
    C7A C17A H17B . . . 109.00 no
    H17A C17A H17C . . . 109.00 no
    C7A C17A H17A . . . 110.00 no
    H17B C17A H17C . . . 109.00 no
    H17A C17A H17B . . . 109.00 no
    C13A C18A H18B . . . 109.00 no
    C13A C18A H18C . . . 109.00 no
    C13A C18A H18A . . . 109.00 no
    H18A C18A H18C . . . 109.00 no
    H18B C18A H18C . . . 110.00 no
    H18A C18A H18B . . . 110.00 no
    O1B C1B N2B . . . 125.39(19) no
    O1B C1B C3B . . . 130.48(19) no
    N2B C1B C3B . . . 104.13(18) no
    N2B C2B C11B . . . 120.62(18) no
    N1B C2B N2B . . . 112.56(19) no
    N1B C2B C11B . . . 126.8(2) no
    C1B C3B C4B . . . 122.2(2) no
    N1B C3B C1B . . . 109.22(17) no
    N1B C3B C4B . . . 128.51(19) no
    N3B C4B C3B . . . 119.66(19) no
    N3B C4B C5B . . . 114.64(18) no
    C3B C4B C5B . . . 125.7(2) no
    C4B C5B C6B . . . 118.5(2) no
    C4B C5B C10B . . . 122.4(2) no
    C6B C5B C10B . . . 119.1(2) no
    C5B C6B C7B . . . 122.6(2) no
    C6B C7B C8B . . . 117.6(3) no
    C8B C7B C17B . . . 121.4(3) no
    C6B C7B C17B . . . 121.0(3) no
    C7B C8B C9B . . . 121.9(3) no
    C8B C9B C10B . . . 120.5(3) no
    C5B C10B C9B . . . 118.4(3) no
    C12B C11B C16B . . . 118.4(2) no
    C2B C11B C12B . . . 121.0(2) no
    C2B C11B C16B . . . 120.6(2) no
    C11B C12B C13B . . . 122.3(2) no
    C12B C13B C18B . . . 121.1(3) no
    C12B C13B C14B . . . 118.0(2) no
    C14B C13B C18B . . . 120.9(3) no
    C13B C14B C15B . . . 120.8(3) no
    C14B C15B C16B . . . 120.6(3) no
    C11B C16B C15B . . . 120.0(2) no
    C7B C6B H6B . . . 119.00 no
    C5B C6B H6B . . . 119.00 no
    C7B C8B H8B . . . 119.00 no
    C9B C8B H8B . . . 119.00 no
    C10B C9B H9B . . . 120.00 no
    C8B C9B H9B . . . 120.00 no
    C5B C10B H10B . . . 121.00 no
    C9B C10B H10B . . . 121.00 no
    C13B C12B H12B . . . 119.00 no
    C11B C12B H12B . . . 119.00 no
    C13B C14B H14B . . . 120.00 no
    C15B C14B H14B . . . 120.00 no
    C14B C15B H15B . . . 120.00 no
    C16B C15B H15B . . . 120.00 no
    C15B C16B H16B . . . 120.00 no
    C11B C16B H16B . . . 120.00 no
    C7B C17B H17E . . . 109.00 no
    C7B C17B H17F . . . 109.00 no
    C7B C17B H17D . . . 110.00 no
    H17D C17B H17F . . . 109.00 no
    H17E C17B H17F . . . 109.00 no
    H17D C17B H17E . . . 109.00 no
    C13B C18B H18E . . . 109.00 no
    C13B C18B H18F . . . 109.00 no
    H18D C18B H18E . . . 109.00 no
    H18D C18B H18F . . . 109.00 no
    H18E C18B H18F . . . 110.00 no
    C13B C18B H18D . . . 109.00 no
    O2 C19 C20 . . . 111.2(3) no
    O2 C19 H19A . . . 109.00 no
    O2 C19 H19B . . . 109.00 no
    C20 C19 H19A . . . 109.00 no
    C20 C19 H19B . . . 109.00 no
    H19A C19 H19B . . . 108.00 no
    C19 C20 H20A . . . 110.00 no
    C19 C20 H20B . . . 110.00 no
    C19 C20 H20C . . . 110.00 no
    H20A C20 H20B . . . 109.00 no
    H20A C20 H20C . . . 109.00 no
    H20B C20 H20C . . . 109.00 no
loop_
    _geom_torsion_atom_site_label_1
    _geom_torsion_atom_site_label_2
    _geom_torsion_atom_site_label_3
    _geom_torsion_atom_site_label_4
    _geom_torsion_site_symmetry_1
    _geom_torsion_site_symmetry_2
    _geom_torsion_site_symmetry_3
    _geom_torsion_site_symmetry_4
    _geom_torsion
    _geom_torsion_publ_flag
    C3A N1A C2A N2A . . . . 0.2(3) no
    C3A N1A C2A C11A . . . . 179.3(2) no
    C2A N1A C3A C1A . . . . 0.9(3) no
    C2A N1A C3A C4A . . . . -178.4(2) no
    C2A N2A C1A O1A . . . . 180.0(2) no
    C2A N2A C1A C3A . . . . 1.7(3) no
    C1A N2A C2A N1A . . . . -1.2(3) no
    C1A N2A C2A C11A . . . . 179.6(2) no
    C2B N1B C3B C1B . . . . 1.5(3) no
    C2B N1B C3B C4B . . . . -176.4(3) no
    C3B N1B C2B N2B . . . . -1.5(3) no
    C3B N1B C2B C11B . . . . 177.0(2) no
    C1B N2B C2B N1B . . . . 1.0(3) no
    C2B N2B C1B O1B . . . . 179.6(2) no
    C2B N2B C1B C3B . . . . 0.0(3) no
    C1B N2B C2B C11B . . . . -177.6(2) no
    O1A C1A C3A N1A . . . . -179.8(2) no
    O1A C1A C3A C4A . . . . -0.5(4) no
    N2A C1A C3A C4A . . . . 177.7(2) no
    N2A C1A C3A N1A . . . . -1.6(3) no
    N1A C2A C11A C12A . . . . 178.1(3) no
    N2A C2A C11A C16A . . . . 177.1(3) no
    N1A C2A C11A C16A . . . . -2.0(4) no
    N2A C2A C11A C12A . . . . -2.9(4) no
    C1A C3A C4A C5A . . . . -175.5(2) no
    N1A C3A C4A N3A . . . . -175.0(2) no
    N1A C3A C4A C5A . . . . 3.7(4) no
    C1A C3A C4A N3A . . . . 5.8(4) no
    N3A C4A C5A C10A . . . . -140.5(3) no
    C3A C4A C5A C6A . . . . -140.3(3) no
    C3A C4A C5A C10A . . . . 40.7(4) no
    N3A C4A C5A C6A . . . . 38.4(3) no
    C4A C5A C6A C7A . . . . -178.8(3) no
    C10A C5A C6A C7A . . . . 0.2(4) no
    C6A C5A C10A C9A . . . . -1.3(4) no
    C4A C5A C10A C9A . . . . 177.6(3) no
    C5A C6A C7A C8A . . . . 1.0(4) no
    C5A C6A C7A C17A . . . . -178.6(3) no
    C6A C7A C8A C9A . . . . -1.0(5) no
    C17A C7A C8A C9A . . . . 178.6(3) no
    C7A C8A C9A C10A . . . . -0.2(5) no
    C8A C9A C10A C5A . . . . 1.4(5) no
    C2A C11A C12A C13A . . . . 179.0(3) no
    C16A C11A C12A C13A . . . . -0.9(4) no
    C12A C11A C16A C15A . . . . -0.2(4) no
    C2A C11A C16A C15A . . . . 179.9(3) no
    C11A C12A C13A C18A . . . . -178.2(3) no
    C11A C12A C13A C14A . . . . 0.9(5) no
    C12A C13A C14A C15A . . . . 0.3(6) no
    C18A C13A C14A C15A . . . . 179.3(4) no
    C13A C14A C15A C16A . . . . -1.4(6) no
    C14A C15A C16A C11A . . . . 1.4(6) no
    O1B C1B C3B N1B . . . . 179.6(2) no
    O1B C1B C3B C4B . . . . -2.4(4) no
    N2B C1B C3B N1B . . . . -0.9(3) no
    N2B C1B C3B C4B . . . . 177.1(2) no
    N1B C2B C11B C12B . . . . -172.8(3) no
    N1B C2B C11B C16B . . . . 6.5(4) no
    N2B C2B C11B C12B . . . . 5.6(4) no
    N2B C2B C11B C16B . . . . -175.1(3) no
    N1B C3B C4B N3B . . . . 178.8(2) no
    N1B C3B C4B C5B . . . . -4.1(4) no
    C1B C3B C4B N3B . . . . 1.2(4) no
    C1B C3B C4B C5B . . . . 178.3(2) no
    N3B C4B C5B C6B . . . . 47.2(3) no
    N3B C4B C5B C10B . . . . -129.7(3) no
    C3B C4B C5B C6B . . . . -130.0(3) no
    C3B C4B C5B C10B . . . . 53.1(4) no
    C4B C5B C6B C7B . . . . -177.6(3) no
    C10B C5B C6B C7B . . . . -0.6(4) no
    C4B C5B C10B C9B . . . . 176.7(3) no
    C6B C5B C10B C9B . . . . -0.2(4) no
    C5B C6B C7B C8B . . . . 0.6(4) no
    C5B C6B C7B C17B . . . . -179.9(3) no
    C6B C7B C8B C9B . . . . 0.2(5) no
    C17B C7B C8B C9B . . . . -179.3(4) no
    C7B C8B C9B C10B . . . . -1.0(6) no
    C8B C9B C10B C5B . . . . 0.9(5) no
    C2B C11B C12B C13B . . . . 177.8(3) no
    C16B C11B C12B C13B . . . . -1.6(4) no
    C2B C11B C16B C15B . . . . -177.2(3) no
    C12B C11B C16B C15B . . . . 2.1(4) no
    C11B C12B C13B C14B . . . . -0.4(4) no
    C11B C12B C13B C18B . . . . 179.6(3) no
    C12B C13B C14B C15B . . . . 1.8(5) no
    C18B C13B C14B C15B . . . . -178.2(3) no
    C13B C14B C15B C16B . . . . -1.2(5) no
    C14B C15B C16B C11B . . . . -0.8(5) no
loop_
    _geom_hbond_atom_site_label_D
    _geom_hbond_atom_site_label_H
    _geom_hbond_atom_site_label_A
    _geom_hbond_site_symmetry_A
    _geom_hbond_distance_DH
    _geom_hbond_distance_HA
    _geom_hbond_distance_DA
    _geom_hbond_angle_DHA
    _geom_hbond_publ_flag
    N3B H3B1 O1B . 0.86 2.07 2.748(3) 135 yes
    O2 H2 N1B . 1.09 1.84 2.917(3) 170 yes
    N3B H3B2 N1A . 0.86 2.37 3.033(3) 134 yes
    N2A H2A O1A 2_576 0.86 1.95 2.803(3) 170 yes
    N2B H2B O1B 2_665 0.86 1.97 2.805(3) 164 yes
    N3A H3A1 O1A . 0.86 2.12 2.783(3) 134 yes
    N3A H3A2 O2 1_455 0.86 2.02 2.857(3) 163 yes
    C12A H12A O1A 2_576 0.93 2.59 3.492(4) 164 yes
    C12B H12B O1B 2_665 0.93 2.54 3.455(3) 168 yes
    C16B H16B O2 . 0.93 2.37 3.284(4) 168 yes
_iucr_refine_instructions_details
;
TITL sk1_m in P-1
CELL 0.71073   8.2275  13.5048  16.0441  87.451  78.869  80.241
ZERR    2.00   0.0043   0.0071   0.0084   0.008   0.009   0.009
LATT  -1
SYMM -x, -y, -z
SFAC  C   H   N   O
UNIT   76   80  12   6
L.S. 12
BOND $H
ACTA
TEMP 27
SHEL 999 0.82
SIZE 0.22 0.21 0.23
FMAP 2
PLAN 20
WGHT    0.150300
FVAR       0.40322
MOLE   1
O1B   4    0.453135    0.520711    0.115505    11.00000    0.09754    0.05130 =
         0.03950   -0.00356    0.00162   -0.02826
O1A   4   -0.044063    0.995110    0.390049    11.00000    0.10291    0.03804 =
         0.04851   -0.00047   -0.02855    0.00143
N1A   3    0.117577    0.734758    0.396385    11.00000    0.06651    0.04128 =
         0.03992    0.00151   -0.00328    0.00032
N1B   3    0.617430    0.748183    0.072273    11.00000    0.05923    0.04151 =
         0.04216   -0.00082   -0.01065   -0.00747
N2A   3    0.076572    0.871565    0.476532    11.00000    0.07415    0.04242 =
         0.03498    0.00110   -0.01254   -0.00126
AFIX  43
H2A   2    0.076003    0.907464    0.519569    11.00000   -1.20000
AFIX   0
N2B   3    0.586606    0.613915    0.004370    11.00000    0.07946    0.04664 =
         0.03534   -0.00438   -0.00309   -0.01807
AFIX  43
H2B   2    0.593738    0.574350   -0.037194    11.00000   -1.20000
AFIX   0
N3B   3    0.396801    0.627912    0.262861    11.00000    0.08202    0.04254 =
         0.03652   -0.00322   -0.00229   -0.00929
AFIX  93
H3B1  2    0.385662    0.574579    0.238610    11.00000   -1.20000
H3B2  2    0.358351    0.636266    0.316296    11.00000   -1.20000
AFIX   0
N3A   3   -0.063913    0.904806    0.240561    11.00000    0.09687    0.04004 =
         0.04772   -0.00216   -0.02712   -0.00390
AFIX  93
H3A1  2   -0.071675    0.960020    0.266865    11.00000   -1.20000
H3A2  2   -0.093908    0.905848    0.192024    11.00000   -1.20000
AFIX   0
C1B   1    0.517535    0.596955    0.087610    11.00000    0.06517    0.04494 =
         0.03585   -0.00120   -0.00608   -0.01062
C3B   1    0.535869    0.683781    0.130940    11.00000    0.05667    0.04090 =
         0.03842    0.00029   -0.00874   -0.00967
C2B   1    0.642429    0.704660   -0.001430    11.00000    0.05151    0.04330 =
         0.04141    0.00096   -0.00725   -0.00811
C6B   1    0.550874    0.763734    0.343449    11.00000    0.06655    0.06262 =
         0.04099   -0.00614   -0.00534   -0.01280
AFIX  43
H6B   2    0.581678    0.697172    0.359376    11.00000   -1.20000
AFIX   0
C3A   1    0.042332    0.817868    0.353596    11.00000    0.06082    0.04009 =
         0.03855    0.00089   -0.00734   -0.00295
C11B  1    0.717265    0.744595   -0.084656    11.00000    0.05110    0.05005 =
         0.04517    0.00426   -0.00851   -0.00548
C2A   1    0.136006    0.769430    0.468356    11.00000    0.05749    0.04341 =
         0.03830    0.00256    0.00184    0.00163
C4B   1    0.473942    0.697880    0.217460    11.00000    0.05486    0.04014 =
         0.03917   -0.00171   -0.01186    0.00107
C6A   1    0.059708    0.727781    0.137638    11.00000    0.07135    0.04697 =
         0.05209   -0.00598   -0.02036   -0.00436
AFIX  43
H6A   2    0.087269    0.787076    0.111369    11.00000   -1.20000
AFIX   0
C4A   1   -0.005420    0.817658    0.275006    11.00000    0.06173    0.04193 =
         0.04365   -0.00090   -0.00764   -0.00870
C5B   1    0.491352    0.783755    0.267383    11.00000    0.05640    0.04327 =
         0.04514   -0.00741   -0.00376   -0.00239
C1A   1    0.019091    0.905217    0.404319    11.00000    0.06562    0.04113 =
         0.03737    0.00324   -0.01201   -0.00521
C11A  1    0.208200    0.709254    0.534714    11.00000    0.05720    0.05702 =
         0.04430    0.01312    0.00317    0.00586
C5A   1    0.008014    0.725326    0.225388    11.00000    0.06066    0.04474 =
         0.05553   -0.00601   -0.01494   -0.00467
C12B  1    0.719905    0.696056   -0.159403    11.00000    0.06404    0.06552 =
         0.04512    0.00620   -0.00814   -0.01660
AFIX  43
H12B  2    0.677120    0.636247   -0.156344    11.00000   -1.20000
AFIX   0
C12A  1    0.227874    0.751994    0.608056    11.00000    0.06444    0.08031 =
         0.04195    0.00880   -0.00658    0.01229
AFIX  43
H12A  2    0.195804    0.821003    0.614947    11.00000   -1.20000
AFIX   0
C10B  1    0.443784    0.882500    0.243542    11.00000    0.08850    0.04902 =
         0.06796   -0.00482   -0.00873   -0.00006
AFIX  43
H10B  2    0.404083    0.897847    0.193241    11.00000   -1.20000
AFIX   0
C13B  1    0.784550    0.733852   -0.239071    11.00000    0.06578    0.08515 =
         0.04245    0.01109   -0.00580   -0.00781
C10A  1   -0.033198    0.636877    0.265468    11.00000    0.07972    0.05104 =
         0.07253   -0.00094   -0.00688   -0.01673
AFIX  43
H10A  2   -0.065804    0.633530    0.324209    11.00000   -1.20000
AFIX   0
C7A   1    0.071301    0.644467    0.088286    11.00000    0.07444    0.05673 =
         0.06926   -0.01779   -0.02754   -0.00107
C8B   1    0.518513    0.935407    0.371350    11.00000    0.11681    0.08189 =
         0.07299   -0.03694    0.00196   -0.02511
AFIX  43
H8B   2    0.527870    0.987252    0.405493    11.00000   -1.20000
AFIX   0
C17A  1    0.131196    0.647648   -0.006517    11.00000    0.11839    0.08069 =
         0.06738   -0.02821   -0.03147    0.00510
AFIX 137
H17A  2    0.183167    0.581552   -0.026056    11.00000   -1.50000
H17B  2    0.211255    0.692774   -0.020100    11.00000   -1.50000
H17C  2    0.037329    0.670643   -0.033799    11.00000   -1.50000
AFIX   0
C7B   1    0.565661    0.838710    0.395689    11.00000    0.08303    0.08477 =
         0.04757   -0.02103    0.00568   -0.02665
C8A   1    0.026805    0.558065    0.129443    11.00000    0.10063    0.05623 =
         0.10414   -0.03040   -0.03228   -0.00918
AFIX  43
H8A   2    0.031863    0.501323    0.097650    11.00000   -1.20000
AFIX   0
C16B  1    0.785462    0.832744   -0.089830    11.00000    0.09335    0.05621 =
         0.06005    0.00133    0.00124   -0.02212
AFIX  43
H16B  2    0.788541    0.865501   -0.040520    11.00000   -1.20000
AFIX   0
C14B  1    0.846749    0.823078   -0.242278    11.00000    0.08158    0.08471 =
         0.05731    0.02278    0.00828   -0.00672
AFIX  43
H14B  2    0.887706    0.850745   -0.294661    11.00000   -1.20000
AFIX   0
C16A  1    0.258246    0.606311    0.523855    11.00000    0.10978    0.05319 =
         0.06634    0.01267   -0.00028    0.01281
AFIX  43
H16A  2    0.246186    0.575447    0.475235    11.00000   -1.20000
AFIX   0
C17B  1    0.631015    0.813783    0.477492    11.00000    0.11268    0.16542 =
         0.04775   -0.02092   -0.01313   -0.05178
AFIX 137
H17D  2    0.671623    0.870830    0.494567    11.00000   -1.50000
H17E  2    0.720893    0.757596    0.468604    11.00000   -1.50000
H17F  2    0.541925    0.797131    0.521121    11.00000   -1.50000
AFIX   0
C18A  1    0.309254    0.743819    0.752671    11.00000    0.12392    0.20361 =
         0.06339    0.00569   -0.04628    0.03199
AFIX 137
H18A  2    0.203825    0.784237    0.775843    11.00000   -1.50000
H18B  2    0.394755    0.785487    0.740045    11.00000   -1.50000
H18C  2    0.338628    0.692804    0.793263    11.00000   -1.50000
AFIX   0
C15B  1    0.848822    0.871678   -0.168600    11.00000    0.10191    0.06678 =
         0.07843    0.00875    0.01308   -0.02817
AFIX  43
H15B  2    0.893070    0.930999   -0.171836    11.00000   -1.20000
AFIX   0
C9B   1    0.456899    0.958896    0.297089    11.00000    0.10984    0.04348 =
         0.10633   -0.02146   -0.00406   -0.00057
AFIX  43
H9B   2    0.424043    1.025772    0.282690    11.00000   -1.20000
AFIX   0
C13A  1    0.294417    0.695020    0.672360    11.00000    0.06081    0.12740 =
         0.05379    0.02194   -0.00694    0.01719
C9A   1   -0.024571    0.553933    0.215921    11.00000    0.10211    0.05114 =
         0.10255   -0.00259   -0.01642   -0.02836
AFIX  43
H9A   2   -0.053979    0.494765    0.241633    11.00000   -1.20000
AFIX   0
C14A  1    0.342699    0.593794    0.660186    11.00000    0.08968    0.12218 =
         0.07527    0.04992   -0.00467    0.02142
AFIX  43
H14A  2    0.386843    0.553994    0.701922    11.00000   -1.20000
AFIX   0
C15A  1    0.326748    0.550581    0.587384    11.00000    0.12932    0.07205 =
         0.09609    0.03300   -0.00804    0.02349
AFIX  43
H15A  2    0.362767    0.481894    0.580131    11.00000   -1.20000
AFIX   0
C18B  1    0.786767    0.679008   -0.319371    11.00000    0.12145    0.14717 =
         0.04495    0.00035   -0.00638   -0.04030
AFIX 137
H18D  2    0.703444    0.714891   -0.348899    11.00000   -1.50000
H18E  2    0.762637    0.612555   -0.305141    11.00000   -1.50000
H18F  2    0.895629    0.674709   -0.355124    11.00000   -1.50000
AFIX   0
MOLE   2
O2    4    0.767491    0.922059    0.099392    11.00000    0.10137    0.05426 =
         0.07017    0.00405   -0.04217   -0.01289
C19   1    0.660097    1.013160    0.083951    11.00000    0.10975    0.06437 =
         0.10135    0.00742   -0.03354   -0.00735
AFIX  23
H19A  2    0.606039    1.044485    0.137696    11.00000   -1.20000
H19B  2    0.573162    0.997877    0.055818    11.00000   -1.20000
AFIX   0
C20   1    0.753091    1.082036    0.031853    11.00000    0.14423    0.07279 =
         0.18879    0.04678   -0.01922   -0.01215
AFIX 137
H20A  2    0.828821    1.104312    0.062803    11.00000   -1.50000
H20B  2    0.676553    1.138879    0.016886    11.00000   -1.50000
H20C  2    0.815883    1.048824   -0.018856    11.00000   -1.50000
H2    2    0.700576    0.859825    0.095239    11.00000    0.09975
MOLE   3
HKLF 4
REM  sk1_m in P-1
REM R1 =  0.0704 for   4294 Fo > 4sig(Fo)  and  0.1002 for all   6512 data
REM    430 parameters refined using      0 restraints
END
WGHT      0.1384      0.0109
REM Highest difference peak  0.352,  deepest hole -0.279,  1-sigma level  0.069
Q1    1   0.2827  0.6521  0.2993  11.00000  0.05    0.35
Q2    1   0.3332  0.5391  0.1549  11.00000  0.05    0.29
Q3    1  -0.0440  0.8423  0.3799  11.00000  0.05    0.28
Q4    1   0.3098  0.5998  0.2342  11.00000  0.05    0.26
Q5    1   0.5191  0.5828 -0.0211  11.00000  0.05    0.25
Q6    1   0.0697  0.7656  0.2420  11.00000  0.05    0.24
Q7    1   0.3918  0.4881  0.1063  11.00000  0.05    0.24
Q8    1  -0.0611  0.7645  0.2543  11.00000  0.05    0.23
Q9    1   0.0570  0.6979  0.3818  11.00000  0.05    0.22
Q10   1   0.6865  0.6576 -0.3213  11.00000  0.05    0.22
Q11   1   0.2138  0.6985  0.3614  11.00000  0.05    0.22
Q12   1  -0.1234  0.5961  0.2403  11.00000  0.05    0.22
Q13   1   0.2137  0.7218  0.1244  11.00000  0.05    0.22
Q14   1  -0.1755  0.9035  0.2174  11.00000  0.05    0.21
Q15   1   0.6012  0.6838 -0.1589  11.00000  0.05    0.21
Q16   1   0.1430  0.7031  0.1931  11.00000  0.05    0.21
Q17   1   0.0664  0.9749  0.3834  11.00000  0.05    0.21
Q18   1   0.2563  0.6246 -0.0215  11.00000  0.05    0.21
Q19   1   0.4981  0.8571  0.4979  11.00000  0.05    0.21
Q20   1   0.6346  0.7979  0.3549  11.00000  0.05    0.21
;
