# Supplementary material for: 4-[Amino­(3-methyl­phen­yl)methyl­idene]-2-(3-methyl­phen­yl)-1H-imidazol-5(4H)-one ethanol hemisolvate
Source: Acta Crystallogr Sect E Struct Rep Online. 2013 Jan 4;69(Pt 2):o174. doi: 10.1107/S160053681205163X (PMC3569236; doi:10.1107/S160053681205163X)
Supplement: Supplementary file 2 [file e-69-0o174-Isup2.hkl]

# 
# h,k,l, Fc-squared, Fo-squared, sigma(Fo-squared) and status flag 
# 
data_I
_shelx_title ' sk1_m in P-1' 
_shelx_refln_list_code          4 
_shelx_F_calc_maximum      237.20 
_exptl_crystal_F_000       668.00 
_reflns_d_resolution_high  0.8201 
 
loop_ 
 _symmetry_equiv_pos_as_xyz 
 'x, y, z' 
 '-x, -y, -z' 
 
_cell_length_a     8.2275 
_cell_length_b    13.5048 
_cell_length_c    16.0441 
_cell_angle_alpha  87.451 
_cell_angle_beta   78.869 
_cell_angle_gamma  80.241 
 
_shelx_F_squared_multiplier     1.000 
 
loop_ 
 _refln_index_h 
 _refln_index_k 
 _refln_index_l 
 _refln_F_squared_calc 
 _refln_F_squared_meas 
 _refln_F_squared_sigma 
 _refln_observed_status 
   1   0   0        4.15       -1.18      1.18 o 
   2   0   0     3689.86     3271.96     87.98 o 
   3   0   0      193.69      140.47      7.00 o 
   4   0   0      871.76      956.59     32.91 o 
   5   0   0       30.24       14.80      3.33 o 
   6   0   0        0.17       -2.40      2.40 o 
   7   0   0        3.06       -2.60      5.84 o 
   8   0   0        3.45        5.07      6.28 o 
   9   0   0        0.25        4.72      8.22 o 
  -9   1   0        0.80       -4.78      6.75 o 
  -8   1   0        0.32       -5.17      5.38 o 
  -7   1   0        4.45        4.37      5.81 o 
  -6   1   0        0.00       -1.21      2.45 o 
  -5   1   0        2.55        2.96      1.68 o 
  -4   1   0      332.61      338.71     14.27 o 
  -3   1   0      703.37      604.37     16.66 o 
  -2   1   0     1552.35     1576.44     63.00 o 
  -1   1   0     1104.37     1049.09     31.60 o 
   0   1   0       67.72       13.35      2.03 o 
   1   1   0      834.10      742.26     24.36 o 
   2   1   0     2503.05     1894.18     52.02 o 
   3   1   0       30.78       28.30      1.47 o 
   4   1   0      735.14      664.47     19.15 o 
   5   1   0        1.42        2.83      2.31 o 
   6   1   0       14.89       19.82      7.06 o 
   7   1   0        0.26        0.93      1.64 o 
   8   1   0        3.45       -5.92      5.92 o 
   9   1   0        0.02       -6.76      6.76 o 
  -9   2   0        1.87       -6.52      6.52 o 
  -8   2   0       14.41       14.82      9.01 o 
  -7   2   0       11.64        7.31      5.20 o 
  -6   2   0        0.87        1.45      3.67 o 
  -5   2   0       62.11       70.39      6.16 o 
  -4   2   0        0.70       -3.30      4.00 o 
  -3   2   0       62.55       53.01      1.96 o 
  -2   2   0     2313.16     2825.93     71.55 o 
  -1   2   0     1637.66     1928.29     55.14 o 
   0   2   0     9864.62    11410.75    350.61 o 
   1   2   0     3398.02     3535.69    121.36 o 
   2   2   0      799.41      550.55     19.40 o 
   3   2   0      409.13      348.58     10.47 o 
   4   2   0       30.49       25.27      2.97 o 
   5   2   0      128.49       77.40      3.25 o 
   6   2   0        0.78        0.93      1.72 o 
   7   2   0        7.13        2.01      3.30 o 
   8   2   0        7.10        5.03      5.59 o 
   9   2   0        2.57       -7.28     12.55 o 
  -9   3   0        0.06       -1.65      5.13 o 
  -8   3   0        1.49        2.09      3.90 o 
  -7   3   0        4.23        1.14      4.10 o 
  -6   3   0       16.27       14.86      4.91 o 
  -5   3   0        6.48        6.18      1.30 o 
  -4   3   0        7.09        4.11      0.99 o 
  -3   3   0       98.53      102.80      3.26 o 
  -2   3   0     1960.66     2002.43     78.26 o 
  -1   3   0     1267.27     1459.82     37.18 o 
   0   3   0     1220.02     1379.21     37.94 o 
   1   3   0        4.63        2.53      0.51 o 
   2   3   0     6845.45     7121.65    194.34 o 
   3   3   0       87.88       65.46      3.66 o 
   4   3   0       12.41       21.77      4.68 o 
   5   3   0       95.71      101.19      4.21 o 
   6   3   0        2.87        0.49      3.36 o 
   7   3   0       32.97       31.34      4.34 o 
   8   3   0        0.71       -0.11      2.43 o 
   9   3   0        2.82       -4.44      9.01 o 
  -9   4   0        7.45        5.03      5.37 o 
  -8   4   0        2.69       -0.30      3.69 o 
  -7   4   0        0.53       -0.97      3.31 o 
  -6   4   0       70.67       68.68      7.29 o 
  -5   4   0        7.10        7.62      1.34 o 
  -4   4   0      303.49      276.13      7.86 o 
  -3   4   0       16.47       19.69      1.78 o 
  -2   4   0      136.42      148.71     10.19 o 
  -1   4   0      105.80      101.56      3.16 o 
   0   4   0       58.94       82.00      2.86 o 
   1   4   0      608.28      597.91     16.89 o 
   2   4   0        4.42        1.80      0.92 o 
   3   4   0      203.26      189.25     10.29 o 
   4   4   0       11.27       -4.46      5.23 o 
   5   4   0       75.17       56.61      2.91 o 
   6   4   0       19.01       12.66      6.98 o 
   7   4   0        0.18       -1.87      2.55 o 
   8   4   0       13.51       13.16      5.83 o 
   9   4   0        0.03       -3.38      7.01 o 
  -8   5   0        8.53        6.78      4.20 o 
  -7   5   0        6.22        9.62      4.54 o 
  -6   5   0       48.66       52.53      6.47 o 
  -5   5   0       60.83       64.73      3.50 o 
  -4   5   0       12.99       12.97      2.37 o 
  -3   5   0      110.40       95.39      3.26 o 
  -2   5   0       51.39       57.10      2.20 o 
  -1   5   0      725.08      715.72     18.68 o 
   0   5   0      356.38      454.82     12.44 o 
   1   5   0       46.53       60.30      2.75 o 
   2   5   0      736.45      849.24     24.07 o 
   3   5   0       98.21      124.60      4.57 o 
   4   5   0      529.49      483.79     14.65 o 
   5   5   0       12.08       10.39      3.90 o 
   6   5   0        0.12        0.61      2.59 o 
   7   5   0       29.86       25.49     11.15 o 
   8   5   0        1.97        5.27      3.83 o 
   9   5   0        0.01       -2.88      3.66 o 
  -8   6   0       15.42       20.12      6.10 o 
  -7   6   0       20.20       21.29      5.94 o 
  -6   6   0        4.19        2.09      3.83 o 
  -5   6   0       72.06       70.87      3.72 o 
  -4   6   0       16.31       14.32      1.73 o 
  -3   6   0       49.14       51.87      2.92 o 
  -2   6   0      265.98      251.49      7.21 o 
  -1   6   0        1.28        1.63      0.74 o 
   0   6   0      632.10      676.48     17.81 o 
   1   6   0      109.27       98.01      3.70 o 
   2   6   0      218.01      238.84      7.63 o 
   3   6   0      170.81      200.90      6.79 o 
   4   6   0       11.44        8.43      2.99 o 
   5   6   0      108.56       97.97      4.30 o 
   6   6   0       17.77       26.17      4.78 o 
   7   6   0       10.15        8.58      6.80 o 
   8   6   0       12.03       15.66      5.32 o 
   9   6   0        2.40        3.16      4.56 o 
  -8   7   0        5.09        6.51      4.23 o 
  -7   7   0       14.27       12.87      4.47 o 
  -6   7   0        8.74        7.37      4.18 o 
  -5   7   0        4.58        2.88      1.47 o 
  -4   7   0        1.55        2.46      1.28 o 
  -3   7   0       81.06       76.51      3.59 o 
  -2   7   0       70.58       56.72      3.36 o 
  -1   7   0      265.36      266.10      8.43 o 
   0   7   0      244.29      302.67      8.59 o 
   1   7   0        7.72        6.43      1.10 o 
   2   7   0      507.33      533.17     15.77 o 
   3   7   0      391.13      381.30     11.88 o 
   4   7   0        8.96        6.74      1.23 o 
   5   7   0       25.36       28.44      3.54 o 
   6   7   0        3.29        7.39      3.88 o 
   7   7   0        3.20        0.76      3.98 o 
   8   7   0        0.27       -3.82      3.82 o 
   9   7   0        0.05       -3.98      4.33 o 
  -7   8   0        0.23        0.63      6.58 o 
  -6   8   0       89.50      103.74      8.89 o 
  -5   8   0        8.68        8.56      1.87 o 
  -4   8   0      319.64      271.86     20.08 o 
  -3   8   0       21.62       20.11      1.93 o 
  -2   8   0        1.71       -0.14      0.82 o 
  -1   8   0       52.05       54.29      4.41 o 
   0   8   0      216.77      256.07      7.46 o 
   1   8   0        2.95        1.87      2.14 o 
   2   8   0      173.13      178.08      6.29 o 
   3   8   0       12.37       10.16      1.42 o 
   4   8   0       77.61       58.65      3.08 o 
   5   8   0        1.83        0.19      3.87 o 
   6   8   0       30.84       30.74      9.19 o 
   7   8   0        7.40        5.90      4.35 o 
   8   8   0        4.47       10.28      5.29 o 
   9   8   0        2.92       -2.17      4.99 o 
  -7   9   0        5.20        5.29      4.01 o 
  -6   9   0       14.98       13.71      4.43 o 
  -5   9   0       20.59       19.59      4.05 o 
  -4   9   0        1.48        0.04      1.41 o 
  -3   9   0       35.46       33.27      5.06 o 
  -2   9   0       27.98       24.55      2.23 o 
  -1   9   0        5.27        3.22      1.86 o 
   0   9   0       71.57       87.48      3.81 o 
   1   9   0      447.87      441.87     13.50 o 
   2   9   0      115.21      108.93      4.45 o 
   3   9   0      191.30      171.52      6.35 o 
   4   9   0       12.90       12.18      1.67 o 
   5   9   0       36.79       35.08      3.08 o 
   6   9   0        0.91        1.70      2.98 o 
   7   9   0        2.67        0.70      4.79 o 
   8   9   0       25.47       34.47      8.30 o 
   9   9   0        0.12        0.63      5.27 o 
  -6  10   0       14.89        9.77      4.22 o 
  -5  10   0        2.91        2.18      1.89 o 
  -4  10   0       78.35       69.74      4.01 o 
  -3  10   0       15.91       12.76      3.05 o 
  -2  10   0       43.63       45.08      3.20 o 
  -1  10   0       82.56       86.57      6.36 o 
   0  10   0       45.72       47.61      2.85 o 
   1  10   0        2.03        1.63      1.38 o 
   2  10   0       11.03       11.88      1.70 o 
   3  10   0       11.02        6.39      1.60 o 
   4  10   0       48.66       45.08      3.03 o 
   5  10   0       25.32       28.32      2.55 o 
   6  10   0       30.47       35.90      5.68 o 
   7  10   0       21.16       25.43      7.96 o 
   8  10   0        0.04        1.10      4.69 o 
  -6  11   0        0.58        0.48      3.60 o 
  -5  11   0        7.80        5.95      4.03 o 
  -4  11   0       45.66       45.73      3.57 o 
  -3  11   0      297.16      289.52     11.68 o 
  -2  11   0      113.19      117.59      8.40 o 
  -1  11   0      434.03      479.96     18.02 o 
   0  11   0      331.48      319.92     10.47 o 
   1  11   0     1304.08     1404.45     39.89 o 
   2  11   0        5.12        6.00      1.70 o 
   3  11   0      494.03      563.07     17.49 o 
   4  11   0       29.17       25.30      2.48 o 
   5  11   0      368.36      384.95     13.04 o 
   6  11   0        3.27        4.66      4.05 o 
   7  11   0        5.54       11.15      4.97 o 
   8  11   0        0.86       -2.23      5.22 o 
  -5  12   0        0.01       -1.35      3.94 o 
  -4  12   0        0.80        1.77      5.20 o 
  -3  12   0       13.40       18.08      2.82 o 
  -2  12   0        9.31       12.59      4.12 o 
  -1  12   0       25.36       24.68      3.05 o 
   0  12   0        1.99        1.69      2.07 o 
   1  12   0       96.86       99.15      4.86 o 
   2  12   0       69.82       75.17      4.19 o 
   3  12   0       34.95       33.16      2.92 o 
   4  12   0       14.38       11.86      2.20 o 
   5  12   0       10.95       14.07      4.48 o 
   6  12   0        4.36        6.48      5.66 o 
   7  12   0        0.17        6.30      9.53 o 
  -4  13   0        0.09        2.05      1.90 o 
  -3  13   0        6.43        7.45      2.35 o 
  -2  13   0       14.05       15.54      2.72 o 
  -1  13   0       30.51       33.90      3.52 o 
   0  13   0       27.53       23.57      3.24 o 
   1  13   0      215.06      221.21      8.18 o 
   2  13   0       14.83       19.14      2.45 o 
   3  13   0       42.94       46.44      3.44 o 
   4  13   0       25.08       28.08      2.91 o 
   5  13   0        4.80        4.83      3.38 o 
   6  13   0        1.48        0.55      3.59 o 
   7  13   0        2.30        3.65      7.17 o 
  -3  14   0       25.39       26.58      3.49 o 
  -2  14   0        4.82        3.27      2.64 o 
  -1  14   0       46.18       39.53      3.83 o 
   0  14   0        9.12       15.38      2.79 o 
   1  14   0       11.77       11.53      2.65 o 
   2  14   0        9.00       19.22      2.50 o 
   3  14   0       32.34       34.76      3.02 o 
   4  14   0        3.88        5.55      3.59 o 
   5  14   0       64.41       69.69      7.98 o 
   6  14   0        0.91        2.17      3.66 o 
  -2  15   0        0.22       -0.23      2.46 o 
  -1  15   0        0.21        1.86      2.28 o 
   0  15   0        5.05        5.17      2.52 o 
   1  15   0       11.44       13.53      2.94 o 
   2  15   0        9.63       10.00      2.80 o 
   3  15   0        0.12       -0.33      1.63 o 
   4  15   0        4.91        5.79      1.87 o 
   5  15   0        7.16        7.07      3.38 o 
   0  16   0       16.02       16.12      3.13 o 
   1  16   0        0.06        1.18      3.08 o 
   2  16   0        2.87        6.54      2.58 o 
   3  16   0        1.84        4.73      1.97 o 
  -3 -16   1        3.43        1.88      2.98 o 
  -2 -16   1        2.71        6.56      4.49 o 
  -1 -16   1       22.90       23.38      4.03 o 
   0 -16   1        2.89        6.88      2.51 o 
  -5 -15   1       37.81       45.15      3.83 o 
  -4 -15   1        5.32        7.63      3.44 o 
  -3 -15   1       31.12       35.35      3.24 o 
  -2 -15   1       26.38       21.33      7.04 o 
  -1 -15   1        0.00       -0.53      3.35 o 
   0 -15   1        0.08        1.57      2.11 o 
   1 -15   1       54.03       54.62      4.60 o 
   2 -15   1        2.01        3.20      2.44 o 
  -6 -14   1        2.60        4.08      4.27 o 
  -5 -14   1       11.82       16.67      4.22 o 
  -4 -14   1        3.15        3.26      2.57 o 
  -3 -14   1       14.92        9.52      2.04 o 
  -2 -14   1       22.01       21.52      2.61 o 
  -1 -14   1        0.05        0.37      1.84 o 
   0 -14   1        5.51        4.97      2.12 o 
   1 -14   1       30.58       29.54      3.34 o 
   2 -14   1       14.73       11.38      2.63 o 
   3 -14   1        0.12        1.19      2.07 o 
  -7 -13   1       11.19       18.64      6.49 o 
  -6 -13   1        0.78       -0.17      4.22 o 
  -5 -13   1       15.03       20.31      2.76 o 
  -4 -13   1        2.88        3.90      2.43 o 
  -3 -13   1        6.62        9.31      2.10 o 
  -2 -13   1       44.60       36.69      3.44 o 
  -1 -13   1      102.36       99.74      5.82 o 
   0 -13   1        6.14        7.65      2.27 o 
   1 -13   1        0.15       -0.27      2.00 o 
   2 -13   1        1.16        0.82      1.91 o 
   3 -13   1        2.79        2.93      3.17 o 
   4 -13   1        2.53        0.40      3.48 o 
  -7 -12   1       24.41       44.14      7.50 o 
  -6 -12   1        1.82        4.94      6.92 o 
  -5 -12   1       86.58      100.71      9.60 o 
  -4 -12   1       52.53       51.29      4.65 o 
  -3 -12   1      533.25      557.07     17.53 o 
  -2 -12   1       40.40       33.57      2.85 o 
  -1 -12   1      510.18      556.48     17.21 o 
   0 -12   1       15.89       14.29      2.67 o 
   1 -12   1      454.00      490.76     18.60 o 
   2 -12   1      298.54      264.25     10.99 o 
   3 -12   1       67.94       55.86      8.40 o 
   4 -12   1       11.33       11.16      2.38 o 
   5 -12   1        2.10        1.28      2.15 o 
  -8 -11   1        1.93       -7.17      7.17 o 
  -7 -11   1        0.46        3.33      4.89 o 
  -6 -11   1       15.83       18.86      5.38 o 
  -5 -11   1        1.54        2.41      2.00 o 
  -4 -11   1       50.49       45.80      4.31 o 
  -3 -11   1        4.30        2.40      2.23 o 
  -2 -11   1      224.99      221.16     11.09 o 
  -1 -11   1       76.75       78.43      3.98 o 
   0 -11   1        6.41        4.02      1.68 o 
   1 -11   1       56.02       57.94      3.96 o 
   2 -11   1       93.91       76.21      9.66 o 
   3 -11   1       17.74       13.95      2.25 o 
   4 -11   1       18.38       15.25      2.40 o 
   5 -11   1        1.70        1.37      1.74 o 
   6 -11   1        8.63        5.09      4.25 o 
  -8 -10   1        7.38        8.00      5.36 o 
  -7 -10   1        3.34        7.86      4.79 o 
  -6 -10   1       21.19       26.56      5.45 o 
  -5 -10   1        1.78        4.13      1.75 o 
  -4 -10   1       42.38       34.43      3.13 o 
  -3 -10   1       17.00       22.74      2.65 o 
  -2 -10   1        4.68        6.63      1.56 o 
  -1 -10   1       20.05       27.35      2.18 o 
   0 -10   1       65.89       68.86      3.40 o 
   1 -10   1       21.02       15.70      3.87 o 
   2 -10   1      144.51      142.49      6.53 o 
   3 -10   1      106.63       82.52      4.24 o 
   4 -10   1        0.06       -0.89      1.46 o 
   5 -10   1        0.09        0.40      1.10 o 
   6 -10   1        1.88        1.15      3.66 o 
  -8  -9   1        0.93        4.35      4.85 o 
  -7  -9   1        4.80        6.57      4.79 o 
  -6  -9   1       10.66       12.39      5.69 o 
  -5  -9   1        0.09       -1.77      1.93 o 
  -4  -9   1        8.95        7.49      1.54 o 
  -3  -9   1       83.26       77.11      3.73 o 
  -2  -9   1       97.04      116.56      4.70 o 
  -1  -9   1        0.96       -0.45      0.98 o 
   0  -9   1      103.32      106.28      8.13 o 
   1  -9   1       87.39       74.76      3.35 o 
   2  -9   1        4.36        4.29      2.21 o 
   3  -9   1        1.48        1.93      1.30 o 
   4  -9   1      126.31      137.28      5.95 o 
   5  -9   1        1.41        1.82      1.08 o 
   6  -9   1        5.44        5.57      3.91 o 
   7  -9   1       18.69       19.68      4.83 o 
  -9  -8   1        7.94        9.57      5.11 o 
  -8  -8   1        0.13       -4.28      4.28 o 
  -7  -8   1        0.94       12.98     10.89 o 
  -6  -8   1        2.79        0.42      3.32 o 
  -5  -8   1        0.93        0.82      2.03 o 
  -4  -8   1       14.37       11.93      1.53 o 
  -3  -8   1       17.33       14.13      1.69 o 
  -2  -8   1       10.33       18.15      2.65 o 
  -1  -8   1      766.82      954.12     27.28 o 
   0  -8   1      206.34      261.44      8.34 o 
   1  -8   1       61.40       61.39      2.75 o 
   2  -8   1        3.61        8.40      1.47 o 
   3  -8   1        7.84        6.45      1.39 o 
   4  -8   1       10.27        7.20      2.38 o 
   5  -8   1       16.48       22.90      3.63 o 
   6  -8   1       12.26       13.58      5.78 o 
   7  -8   1        0.14       15.01     12.98 o 
  -9  -7   1        1.43        3.91      9.59 o 
  -8  -7   1       22.88       15.72      6.43 o 
  -7  -7   1       10.54       15.38      5.11 o 
  -6  -7   1       15.83       21.24      4.66 o 
  -5  -7   1       19.53       22.89      2.06 o 
  -4  -7   1      256.82      266.25     12.15 o 
  -3  -7   1      214.19      196.13      6.73 o 
  -2  -7   1       83.41       69.70      3.13 o 
  -1  -7   1      345.43      433.48     12.95 o 
   0  -7   1       16.47       31.64      1.91 o 
   1  -7   1     1024.68     1139.18     29.43 o 
   2  -7   1      125.50      119.48      6.19 o 
   3  -7   1        3.10        3.13      1.12 o 
   4  -7   1       40.50       45.22      6.46 o 
   5  -7   1       21.76       20.86      2.63 o 
   6  -7   1       16.27       16.57      4.30 o 
   7  -7   1       41.83       37.95      5.98 o 
   8  -7   1        2.30        1.02      3.56 o 
  -9  -6   1       32.06       33.82     21.80 o 
  -8  -6   1       21.71       32.49     11.35 o 
  -7  -6   1        3.23       -3.22      3.22 o 
  -6  -6   1       49.27       54.36      6.11 o 
  -5  -6   1       96.89      102.40      6.89 o 
  -4  -6   1        0.45       -0.69      0.83 o 
  -3  -6   1      193.01      248.90      8.13 o 
  -2  -6   1      331.08      359.71     10.91 o 
  -1  -6   1     1701.69     2105.61     58.30 o 
   0  -6   1      198.60      283.30      8.58 o 
   1  -6   1      445.26      544.81     14.30 o 
   2  -6   1       17.55       17.73      3.31 o 
   3  -6   1       81.50       74.45      3.52 o 
   4  -6   1      133.85       94.82     31.80 o 
   5  -6   1        0.35        1.82      3.63 o 
   6  -6   1        0.09       -3.28      5.54 o 
   7  -6   1        0.57        3.23      3.51 o 
   8  -6   1       23.18       28.03      8.64 o 
  -9  -5   1        1.72        2.07      4.55 o 
  -8  -5   1       12.59       11.40      8.09 o 
  -7  -5   1        0.00        2.31      3.48 o 
  -6  -5   1        2.59        1.22      2.66 o 
  -5  -5   1       55.73       46.01      3.06 o 
  -4  -5   1       56.10       40.61      5.51 o 
  -3  -5   1       72.40       65.94      2.92 o 
  -2  -5   1       49.03       32.55      2.67 o 
  -1  -5   1     1112.40     1328.26     36.77 o 
   0  -5   1     1891.24     2261.10     62.02 o 
   1  -5   1      316.00      350.63      9.42 o 
   2  -5   1      206.96      252.04     11.89 o 
   3  -5   1      149.48       88.53     11.07 o 
   4  -5   1       41.02       36.27      2.72 o 
   5  -5   1        2.36        3.72      1.35 o 
   6  -5   1       25.86       20.92      4.44 o 
   7  -5   1       11.57        9.00      4.28 o 
   8  -5   1       16.62       18.32      5.25 o 
  -9  -4   1        4.61        0.80      2.70 o 
  -8  -4   1        0.33        3.26      3.18 o 
  -7  -4   1       16.92        7.14      5.03 o 
  -6  -4   1        5.07       -0.82      3.44 o 
  -5  -4   1      101.59       86.71      3.97 o 
  -4  -4   1      416.78      349.02     11.14 o 
  -3  -4   1     1757.48     1566.96     43.71 o 
  -2  -4   1     1076.28     1149.61     32.16 o 
  -1  -4   1      262.01      325.74      9.56 o 
   0  -4   1      398.42      452.65     12.77 o 
   1  -4   1        1.63        0.61      0.46 o 
   2  -4   1      967.84      991.14     29.77 o 
   3  -4   1     2174.38     2218.85     84.76 o 
   4  -4   1        0.01        0.53      3.12 o 
   5  -4   1        2.50        4.31      1.31 o 
   6  -4   1        9.99       12.38      4.22 o 
   7  -4   1        0.79        2.18      3.83 o 
   8  -4   1        0.01       -1.63      4.20 o 
   9  -4   1       16.43       20.14      6.03 o 
  -9  -3   1        0.57       -1.30      7.87 o 
  -8  -3   1        5.34        7.97      4.40 o 
  -7  -3   1       59.76       74.22     16.33 o 
  -6  -3   1       23.60       18.45      8.05 o 
  -5  -3   1      354.84      284.13     30.97 o 
  -4  -3   1     1352.00      986.81     28.20 o 
  -3  -3   1        8.83       12.52      3.50 o 
  -2  -3   1      298.25      272.25     11.53 o 
  -1  -3   1      104.33       78.01      2.78 o 
   0  -3   1      144.76      183.36      4.99 o 
   1  -3   1      907.90     1074.32     33.03 o 
   2  -3   1      750.75      987.57     31.73 o 
   3  -3   1      304.74      316.66      8.61 o 
   4  -3   1      612.68      670.61     17.55 o 
   5  -3   1        1.25        2.37      1.91 o 
   6  -3   1       52.92       54.91     15.62 o 
   7  -3   1       41.59       37.53      5.99 o 
   8  -3   1       13.26       10.90      7.10 o 
   9  -3   1        0.01       -0.44      4.83 o 
  -9  -2   1        2.19       -1.76      8.93 o 
  -8  -2   1        0.00       -2.12      3.01 o 
  -7  -2   1        0.18        1.58      2.17 o 
  -6  -2   1       80.75       59.15      8.95 o 
  -5  -2   1       11.59        2.43      4.40 o 
  -4  -2   1     1602.33     1250.24     58.18 o 
  -3  -2   1     1918.81     1494.14     41.46 o 
  -2  -2   1    12846.32    12760.34    383.14 o 
  -1  -2   1       13.26       20.11      1.48 o 
   0  -2   1        9.13        6.09      0.47 o 
   1  -2   1     1019.48     1421.85     42.53 o 
   2  -2   1    13873.50    14884.29    495.34 o 
   3  -2   1     1051.52     1095.47     28.08 o 
   4  -2   1      238.41      271.35     16.02 o 
   5  -2   1      160.77      126.58      8.25 o 
   6  -2   1      108.87      100.69     14.76 o 
   7  -2   1        6.76        2.62      4.60 o 
   8  -2   1        6.75        9.31      5.49 o 
   9  -2   1       10.58       14.52      7.01 o 
  -9  -1   1        0.00       -1.19      7.28 o 
  -8  -1   1        0.79        6.81     10.82 o 
  -7  -1   1       28.73       31.71      8.14 o 
  -6  -1   1       33.51       21.00      4.76 o 
  -5  -1   1       44.79       37.06      5.21 o 
  -4  -1   1      195.95      137.16      4.68 o 
  -3  -1   1       38.80       44.52      2.12 o 
  -2  -1   1    55644.58    46884.39   1367.05 o 
  -1  -1   1     6194.90     6253.95    156.63 o 
   0  -1   1    10085.72    15350.46    514.26 o 
   1  -1   1     4534.57     6067.93    252.55 o 
   2  -1   1    56262.59    57352.25   2053.15 o 
   3  -1   1      121.92      127.87      6.16 o 
   4  -1   1       87.59       76.24      2.96 o 
   5  -1   1        7.94        7.13      1.76 o 
   6  -1   1       15.20       11.48      5.84 o 
   7  -1   1       45.38       43.40     22.33 o 
   8  -1   1        5.54        3.93      5.65 o 
   9  -1   1        1.78       -4.95      4.95 o 
  -9   0   1        4.83        0.58      7.77 o 
  -8   0   1        6.78        2.16      6.80 o 
  -7   0   1        4.34        1.46      1.98 o 
  -6   0   1       23.41       18.60      2.51 o 
  -5   0   1        6.90        1.36      2.35 o 
  -4   0   1      438.66      339.57     12.36 o 
  -3   0   1       68.86       74.20      4.30 o 
  -2   0   1      719.20      556.59     14.48 o 
  -1   0   1      612.82      610.09     19.86 o 
   0   0   1      321.32      179.84     11.81 o 
   1   0   1     1930.26     1783.82     84.75 o 
   2   0   1     1989.83     1759.12     59.29 o 
   3   0   1      189.10      154.99      8.61 o 
   4   0   1      489.51      429.26     12.85 o 
   5   0   1        5.59        2.43      0.77 o 
   6   0   1        8.04        6.64      2.96 o 
   7   0   1        0.08       -2.64      5.37 o 
   8   0   1        0.48       -6.35      8.43 o 
   9   0   1       13.14       11.12      8.03 o 
  -9   1   1       14.08        8.03      7.52 o 
  -8   1   1       12.90        6.29      7.21 o 
  -7   1   1        1.91       -4.92      5.32 o 
  -6   1   1        0.00       -0.89      2.07 o 
  -5   1   1       10.63       11.85      2.39 o 
  -4   1   1       18.61       18.09      1.92 o 
  -3   1   1       19.34       20.88      3.27 o 
  -2   1   1     1946.42     1964.95     50.15 o 
  -1   1   1     2512.22     2570.97     64.13 o 
   0   1   1      407.12      381.42     19.61 o 
   1   1   1     4983.42     2913.33    143.67 o 
   2   1   1     2408.60     1885.40     74.30 o 
   3   1   1      627.56      516.85     16.24 o 
   4   1   1       89.54       93.11      3.56 o 
   5   1   1      197.07      152.82      5.31 o 
   6   1   1       15.84       13.97      2.82 o 
   7   1   1        4.08       -1.45      6.31 o 
   8   1   1        7.74       -6.21      6.69 o 
   9   1   1        1.48       -0.70      7.13 o 
  -9   2   1        7.45       15.72     12.76 o 
  -8   2   1        0.75       -0.43      4.64 o 
  -7   2   1        3.95       -1.24      4.98 o 
  -6   2   1        6.18        9.09      5.19 o 
  -5   2   1        3.00        2.81      0.73 o 
  -4   2   1       35.27       30.84      2.12 o 
  -3   2   1       42.72       42.82      1.83 o 
  -2   2   1       58.82       42.66      1.54 o 
  -1   2   1     2804.66     3176.39    114.86 o 
   0   2   1     1658.64     1578.30     44.53 o 
   1   2   1      930.12      889.92     30.63 o 
   3   2   1      570.75      547.25     15.68 o 
   4   2   1      421.05      324.64     10.02 o 
   5   2   1       10.89        5.01      2.64 o 
   6   2   1       23.39       28.18      6.13 o 
   7   2   1        2.92        3.49      2.37 o 
   8   2   1        3.69       -4.24     11.07 o 
   9   2   1       38.43       22.35     24.76 o 
  -9   3   1        6.69        9.54      7.01 o 
  -8   3   1       13.19        6.73      5.77 o 
  -7   3   1        3.04        8.74      5.36 o 
  -6   3   1       21.08       21.27      6.83 o 
  -5   3   1       38.21       35.83      3.46 o 
  -4   3   1        1.82       -0.05      1.94 o 
  -3   3   1      269.55      225.02      6.50 o 
  -2   3   1      336.29      381.74     15.54 o 
  -1   3   1      752.29      930.09     58.99 o 
   0   3   1     7366.99     7758.25    217.74 o 
   1   3   1       91.66      114.46     11.22 o 
   2   3   1     1156.18      970.66     35.67 o 
   3   3   1      631.90      517.81     15.14 o 
   4   3   1        2.86        5.96      3.16 o 
   5   3   1       90.79       74.06      4.50 o 
   6   3   1      122.83      130.41      8.28 o 
   7   3   1        0.39        1.40      2.33 o 
   8   3   1        0.57       -1.07      3.14 o 
   9   3   1        1.14       14.02     12.98 o 
  -8   4   1        6.18       -1.90      4.99 o 
  -7   4   1        2.71        5.17      4.84 o 
  -6   4   1        9.03        8.85      5.29 o 
  -5   4   1       12.91        8.79      4.48 o 
  -4   4   1       49.24       59.63      2.64 o 
  -3   4   1       90.17       82.60      3.01 o 
  -2   4   1      172.82      155.98      4.84 o 
  -1   4   1     1193.83     1264.10     38.77 o 
   0   4   1       65.78       78.15      2.55 o 
   1   4   1      102.82      151.52      5.47 o 
   2   4   1      221.01      208.25     14.31 o 
   3   4   1      324.02      309.19      9.55 o 
   4   4   1       96.84       73.65      5.55 o 
   5   4   1      158.10      145.96      5.49 o 
   6   4   1       12.79        6.46      2.92 o 
   7   4   1       40.64       39.09      7.35 o 
   8   4   1        1.96        1.10      2.89 o 
   9   4   1        8.33        2.95      7.20 o 
  -8   5   1        3.25        2.59      8.55 o 
  -7   5   1       25.16       29.92      6.06 o 
  -6   5   1        8.52        7.17      4.35 o 
  -5   5   1      110.85      110.07      9.33 o 
  -4   5   1        2.13        1.40      1.05 o 
  -3   5   1      646.08      681.11     17.85 o 
  -2   5   1      693.50      716.07     23.59 o 
  -1   5   1      821.30     1055.10     27.48 o 
   0   5   1       73.52       93.66      3.37 o 
   1   5   1        1.62        5.13      0.80 o 
   2   5   1      258.65      281.01      9.38 o 
   3   5   1      300.46      271.99      8.67 o 
   4   5   1       25.82       22.75      1.67 o 
   5   5   1      165.24      177.59      7.95 o 
   6   5   1       10.63       14.88      4.07 o 
   7   5   1       94.42       55.91     11.75 o 
   8   5   1        0.11       -3.45      3.68 o 
   9   5   1        1.46       -4.53      4.80 o 
  -8   6   1        2.81        8.99      5.07 o 
  -7   6   1        0.51        2.05      4.17 o 
  -6   6   1        3.82        2.33      3.72 o 
  -5   6   1        5.07        4.22      3.50 o 
  -4   6   1      216.43      236.07      8.66 o 
  -3   6   1      260.43      259.91      7.47 o 
  -2   6   1      608.54      649.99     17.22 o 
  -1   6   1       61.87       66.90      2.57 o 
   0   6   1      122.84      114.75      4.05 o 
   1   6   1       65.68       68.55      2.84 o 
   2   6   1       67.35       63.15      2.75 o 
   3   6   1      178.68      224.84      7.49 o 
   4   6   1      275.65      254.45      8.45 o 
   5   6   1      280.60      258.75      8.87 o 
   6   6   1       33.05       34.40      2.55 o 
   7   6   1        0.21       -0.58      3.18 o 
   8   6   1        0.18        4.27      4.36 o 
   9   6   1        0.91        1.38      4.64 o 
  -8   7   1        0.96       -2.10      6.67 o 
  -7   7   1       14.74       14.70      6.06 o 
  -6   7   1       61.63       69.05      7.42 o 
  -5   7   1       19.06       18.03      4.24 o 
  -4   7   1       90.51       92.76      4.33 o 
  -3   7   1       74.32       64.54      9.29 o 
  -2   7   1      589.30      585.32     15.67 o 
  -1   7   1      900.57      906.34     23.35 o 
   0   7   1      179.58      197.89      6.47 o 
   1   7   1        5.51        4.42      1.03 o 
   2   7   1       41.54       55.03      2.76 o 
   3   7   1      708.33      721.77     21.11 o 
   4   7   1       79.79       76.05      3.57 o 
   5   7   1        8.95       14.44      2.26 o 
   6   7   1      131.93      124.06      5.57 o 
   7   7   1        7.18       10.42      4.86 o 
   8   7   1       17.38       17.19      5.76 o 
   9   7   1        0.00       -0.60      7.90 o 
  -7   8   1        0.02        0.66      3.82 o 
  -6   8   1        1.14        2.77      7.23 o 
  -5   8   1        4.06        9.33      3.59 o 
  -4   8   1      125.81      136.13      5.78 o 
  -3   8   1       35.98       34.35      4.67 o 
  -2   8   1        0.23        0.55      0.84 o 
  -1   8   1        0.00        0.22      1.22 o 
   0   8   1      370.09      426.26     12.76 o 
   1   8   1     1355.37     1532.43     43.02 o 
   2   8   1      150.20      158.31      5.69 o 
   3   8   1        0.72        5.15      1.37 o 
   4   8   1        2.15        0.34      0.91 o 
   5   8   1        5.11       -0.01      1.55 o 
   6   8   1       40.08       45.38      3.55 o 
   7   8   1       28.69       49.43     14.52 o 
   8   8   1        8.44       12.09      9.78 o 
   9   8   1        0.22       -4.96      4.96 o 
  -7   9   1        4.43        3.04      3.72 o 
  -6   9   1       33.42       36.25      6.13 o 
  -5   9   1       18.83       16.92      4.48 o 
  -4   9   1      103.17       95.53      7.82 o 
  -3   9   1       36.51       35.37      2.94 o 
  -2   9   1       41.21       36.21      2.66 o 
  -1   9   1      158.12      136.00      5.02 o 
   0   9   1       44.74       64.25      3.63 o 
   1   9   1       16.89       19.43      2.42 o 
   2   9   1        0.03       -0.86      0.91 o 
   3   9   1      102.51       98.79      5.18 o 
   4   9   1       23.42       23.61      2.07 o 
   5   9   1      112.12      102.76      4.65 o 
   6   9   1        0.54       -1.00      1.28 o 
   7   9   1       94.30      125.28     31.64 o 
   8   9   1       12.73       11.45     12.79 o 
   9   9   1        2.50       -4.33      5.55 o 
  -6  10   1        2.79        2.62      6.61 o 
  -5  10   1       32.60       44.37      7.35 o 
  -4  10   1       19.35       19.97      4.26 o 
  -3  10   1      157.09      136.98      7.70 o 
  -2  10   1       29.43       25.27      2.44 o 
  -1  10   1     1071.63     1107.51     34.29 o 
   0  10   1      127.28      105.11      4.51 o 
   1  10   1      448.86      468.43     14.34 o 
   2  10   1        0.88        0.57      1.17 o 
   3  10   1      699.18      728.25     21.81 o 
   4  10   1        3.50        4.33      2.07 o 
   5  10   1      152.60      171.04      6.87 o 
   6  10   1       40.73       42.68      3.06 o 
   7  10   1       27.26       42.22      7.00 o 
   8  10   1        2.46        3.36      5.17 o 
  -6  11   1        0.22        0.66      5.04 o 
  -5  11   1        1.15       -0.55      5.23 o 
  -4  11   1        0.09       -1.01      1.58 o 
  -3  11   1        5.77        6.18      1.99 o 
  -2  11   1        0.98       -0.83      1.52 o 
  -1  11   1       10.44       12.59      2.60 o 
   0  11   1       53.76       69.89      3.68 o 
   1  11   1       19.94       19.88      2.42 o 
   2  11   1        0.02        0.39      1.38 o 
   3  11   1      129.38      129.51      6.14 o 
   4  11   1        9.61        9.79      1.92 o 
   5  11   1        2.89        2.02      1.58 o 
   6  11   1        8.73        4.57      1.64 o 
   7  11   1        6.46       11.45      4.22 o 
   8  11   1        0.20       -0.75      5.04 o 
  -5  12   1        2.94        4.80      4.67 o 
  -4  12   1       13.70       14.84      2.54 o 
  -3  12   1        3.28        4.33      2.01 o 
  -2  12   1        4.24        4.21      1.90 o 
  -1  12   1       35.63       38.84      3.75 o 
   0  12   1       91.95       90.69      4.40 o 
   1  12   1      754.18      754.12     22.56 o 
   2  12   1       29.91       33.11      3.20 o 
   3  12   1      417.58      425.56     13.84 o 
   4  12   1        2.90        0.90      1.50 o 
   5  12   1       39.74       49.13      4.56 o 
   6  12   1        8.50        5.14      3.18 o 
   7  12   1        1.16       11.44      9.47 o 
  -4  13   1        2.11        1.15      1.90 o 
  -3  13   1       10.91        6.22      2.52 o 
  -2  13   1        0.08       -1.54      1.64 o 
  -1  13   1       36.93       45.36      4.11 o 
   0  13   1        0.55        0.59      2.07 o 
   1  13   1        0.07        1.95      2.66 o 
   2  13   1        0.15       -0.30      1.59 o 
   3  13   1       17.05        8.78      2.05 o 
   4  13   1        6.90        6.83      2.26 o 
   5  13   1        4.26        4.76      1.83 o 
   6  13   1        5.83        8.71      2.63 o 
   7  13   1        4.16        8.82      6.67 o 
  -3  14   1        0.73        1.90      2.34 o 
  -2  14   1        5.41        3.04      2.95 o 
  -1  14   1       28.24       33.83      3.80 o 
   0  14   1        3.86        3.48      2.30 o 
   1  14   1       31.54       43.69      4.07 o 
   2  14   1        8.49        9.54      2.00 o 
   3  14   1        5.88        8.66      2.18 o 
   4  14   1        6.56        7.37      2.00 o 
   5  14   1       10.83       10.01      2.18 o 
   6  14   1        0.06       -1.92      2.04 o 
  -2  15   1        5.15        1.95      2.35 o 
  -1  15   1       21.94       13.77      3.05 o 
   0  15   1        0.49        0.51      2.37 o 
   1  15   1       10.53       10.19      5.84 o 
   2  15   1       56.16       67.46      4.17 o 
   3  15   1        0.67       -0.60      1.66 o 
   4  15   1        0.07       -1.30      1.63 o 
   5  15   1        0.67        1.76      2.37 o 
   0  16   1        3.16        7.67      2.69 o 
   1  16   1        0.06        1.26      2.18 o 
   2  16   1       10.56        9.45      2.95 o 
   3  16   1        0.02       -0.93      2.84 o 
  -3 -16   2        9.04        6.42      2.53 o 
  -2 -16   2        0.34        1.56      2.11 o 
  -1 -16   2        0.82        1.66      1.90 o 
   0 -16   2        6.52       13.85      7.13 o 
  -5 -15   2        0.00        2.03      2.12 o 
  -4 -15   2        0.07       -1.82      1.82 o 
  -3 -15   2       31.62       41.75      4.33 o 
  -2 -15   2        6.30        5.07      2.15 o 
  -1 -15   2        6.73        6.82      2.28 o 
   0 -15   2       15.18       14.28      2.65 o 
   1 -15   2       14.94       14.07      2.94 o 
   2 -15   2       18.04       18.23      3.00 o 
  -6 -14   2        0.30       -2.24      5.41 o 
  -5 -14   2       17.95       18.53      2.64 o 
  -4 -14   2       26.66       26.86      3.00 o 
  -3 -14   2       43.55       39.32      6.40 o 
  -2 -14   2       28.03       30.36      2.90 o 
  -1 -14   2        0.09        1.58      1.84 o 
   0 -14   2        9.00       10.22      2.47 o 
   1 -14   2        6.24        3.50      2.04 o 
   2 -14   2        1.45       -0.49      2.77 o 
   3 -14   2       24.95       16.76      2.86 o 
  -6 -13   2        3.08        7.28      4.59 o 
  -5 -13   2       43.81       52.39      6.25 o 
  -4 -13   2        2.46        5.26      1.94 o 
  -3 -13   2      138.33      139.08      7.47 o 
  -2 -13   2       24.16       22.71      3.34 o 
  -1 -13   2      149.58      147.13      8.49 o 
   0 -13   2       84.39       76.17      4.94 o 
   1 -13   2       95.13       94.58      5.58 o 
   2 -13   2        5.38        1.48      3.69 o 
   3 -13   2       20.52       23.54      3.06 o 
   4 -13   2        8.67        6.07      2.29 o 
  -7 -12   2        9.60       10.71      5.53 o 
  -6 -12   2       16.09       15.89      5.31 o 
  -5 -12   2       11.01       13.11      2.31 o 
  -4 -12   2       63.12       56.67      3.70 o 
  -3 -12   2        0.38       -1.97      1.97 o 
  -2 -12   2       42.37       48.02      3.28 o 
  -1 -12   2      128.14      140.20      5.83 o 
   0 -12   2      170.67      171.15      9.87 o 
   1 -12   2       52.57       46.03      3.72 o 
   2 -12   2       14.98       14.14      2.55 o 
   3 -12   2       36.81       28.74      3.14 o 
   4 -12   2       27.07       27.54      3.14 o 
   5 -12   2        6.22        3.39      3.14 o 
  -8 -11   2        0.18       -4.27      4.27 o 
  -7 -11   2        5.33        4.52      8.98 o 
  -6 -11   2        0.65        0.33      3.69 o 
  -5 -11   2        2.25        2.40      1.80 o 
  -4 -11   2        0.44        0.99      1.86 o 
  -3 -11   2       11.09        8.11      1.91 o 
  -2 -11   2       26.11       22.45      2.25 o 
  -1 -11   2       58.81       60.48      5.98 o 
   0 -11   2       40.17       39.75      3.39 o 
   1 -11   2       25.32       17.15      2.37 o 
   2 -11   2      153.47      151.11      7.10 o 
   3 -11   2       21.48       20.06      2.70 o 
   4 -11   2       24.93       30.24      2.95 o 
   5 -11   2        9.88       10.32      2.66 o 
   6 -11   2        4.15        3.39      6.03 o 
  -8 -10   2        1.37       -4.45      4.45 o 
  -7 -10   2       35.48       28.84      5.96 o 
  -6 -10   2        1.52       -1.76      3.32 o 
  -5 -10   2        3.90        3.57      2.30 o 
  -4 -10   2        2.33        3.42      2.31 o 
  -3 -10   2       79.66       77.42      7.07 o 
  -2 -10   2       38.46       45.29      2.79 o 
  -1 -10   2        2.63        1.90      1.12 o 
   0 -10   2        6.42        7.25      1.40 o 
   1 -10   2        8.97        8.01      1.84 o 
   2 -10   2        2.60        2.08      1.57 o 
   3 -10   2       25.87       16.26      3.85 o 
   4 -10   2        0.64       -0.46      1.51 o 
   5 -10   2      118.20      111.85      6.29 o 
   6 -10   2        2.37        0.90      5.01 o 
  -8  -9   2        1.46        2.49      6.43 o 
  -7  -9   2       14.85       18.33      5.34 o 
  -6  -9   2        9.08       17.81      5.08 o 
  -5  -9   2       78.01       67.96      3.88 o 
  -4  -9   2       11.35        9.31      1.72 o 
  -3  -9   2       21.76       21.68      2.53 o 
  -2  -9   2       20.66       19.08      1.81 o 
  -1  -9   2       48.31       59.92      2.99 o 
   0  -9   2       22.36       21.42      2.14 o 
   1  -9   2      117.82      125.60      5.80 o 
   2  -9   2      100.00      102.89      4.77 o 
   3  -9   2       90.42      108.46      6.47 o 
   4  -9   2       76.63       82.95      4.36 o 
   5  -9   2        8.63        8.75      1.99 o 
   6  -9   2       28.38       25.84      4.89 o 
   7  -9   2        3.46        4.62      3.49 o 
  -8  -8   2        3.75        8.68      4.92 o 
  -7  -8   2       41.50       39.49      6.16 o 
  -6  -8   2       23.40       18.93      5.07 o 
  -5  -8   2       10.58       13.58      2.93 o 
  -4  -8   2       38.38       31.23      2.45 o 
  -3  -8   2      322.28      380.43     14.72 o 
  -2  -8   2      211.14      216.55      7.32 o 
  -1  -8   2       11.40       12.01      1.43 o 
   0  -8   2      544.37      678.03     23.98 o 
   1  -8   2      120.12      129.32      4.62 o 
   2  -8   2       24.62       20.64      1.95 o 
   3  -8   2       96.90       98.07      4.96 o 
   4  -8   2       35.51       44.71      3.61 o 
   5  -8   2      235.42      211.08     12.61 o 
   6  -8   2       42.93       36.51      5.37 o 
   7  -8   2        2.73        3.93      3.69 o 
  -9  -7   2       12.25        9.11      6.83 o 
  -8  -7   2       40.97       50.79     18.21 o 
  -7  -7   2      133.18      182.05     14.39 o 
  -6  -7   2        4.20        5.28      4.58 o 
  -5  -7   2       26.23       25.99      4.28 o 
  -4  -7   2       36.95       37.11      2.43 o 
  -3  -7   2       36.25       35.33      2.37 o 
  -2  -7   2       83.17      110.64      4.32 o 
  -1  -7   2       41.89       53.11      2.55 o 
   0  -7   2       24.73       39.83      2.23 o 
   1  -7   2      579.06      682.14     19.54 o 
   2  -7   2      218.63      249.10      8.59 o 
   3  -7   2      198.40      244.63      8.80 o 
   4  -7   2        1.78        2.36      1.83 o 
   5  -7   2       43.80       45.02      5.42 o 
   6  -7   2       36.05       47.63      5.79 o 
   7  -7   2      134.85      136.90     10.48 o 
   8  -7   2       15.13       37.64     16.11 o 
  -9  -6   2       28.40       53.93     14.08 o 
  -8  -6   2       12.93       11.12      4.03 o 
  -7  -6   2       35.49       38.18      8.09 o 
  -6  -6   2        1.03       -1.30      2.48 o 
  -5  -6   2        0.06        1.10      2.29 o 
  -4  -6   2       33.54       41.42      2.51 o 
  -3  -6   2      103.33      102.90      8.47 o 
  -2  -6   2     1852.99     2138.41     59.16 o 
  -1  -6   2       89.74       73.69      3.02 o 
   0  -6   2      284.45      307.73      8.47 o 
   1  -6   2      174.63      241.75      6.91 o 
   2  -6   2      306.35      313.08      8.67 o 
   3  -6   2       37.40       28.44      2.09 o 
   4  -6   2        7.71       14.93      4.03 o 
   5  -6   2        4.17        1.71      1.38 o 
   6  -6   2       57.40       64.36      3.85 o 
   7  -6   2        9.62       10.67      5.87 o 
   8  -6   2       38.23       54.57      7.60 o 
  -9  -5   2        0.33        0.37      3.22 o 
  -8  -5   2       18.94       23.01      5.57 o 
  -7  -5   2        4.76        0.72      3.15 o 
  -6  -5   2       11.56       19.64      4.85 o 
  -5  -5   2      258.34      240.82     12.84 o 
  -4  -5   2      111.89      118.45      4.68 o 
  -3  -5   2      529.67      508.65     13.88 o 
  -2  -5   2       38.66       56.07      2.59 o 
  -1  -5   2      304.64      337.99     10.00 o 
   0  -5   2      152.62      169.30      4.97 o 
   1  -5   2      576.33      587.15     16.54 o 
   2  -5   2        4.01        0.03      1.02 o 
   3  -5   2      163.07      184.52      6.73 o 
   4  -5   2       68.74       67.98      7.38 o 
   5  -5   2      354.54      383.52     13.02 o 
   6  -5   2       83.71       80.29      4.49 o 
   7  -5   2       88.18       97.94      8.87 o 
   8  -5   2        0.62        3.87      3.97 o 
  -9  -4   2       12.99       18.99      4.55 o 
  -8  -4   2        3.89        2.64      5.20 o 
  -7  -4   2       48.13       38.04      8.40 o 
  -6  -4   2      155.98      121.23     14.56 o 
  -5  -4   2      509.64      415.70     18.79 o 
  -4  -4   2      408.28      411.98     16.12 o 
  -3  -4   2      163.60      131.86      5.76 o 
  -2  -4   2      254.35      205.75      6.05 o 
  -1  -4   2       23.43       38.12      1.85 o 
   0  -4   2       52.56       83.77      2.92 o 
   1  -4   2      690.22      742.76     19.11 o 
   2  -4   2       17.83       35.81      4.61 o 
   3  -4   2      660.35      786.66     24.48 o 
   4  -4   2      512.94      508.35     27.95 o 
   5  -4   2      491.35      519.77     20.23 o 
   6  -4   2        2.60        1.78      2.90 o 
   7  -4   2        0.24       11.38     12.30 o 
   8  -4   2       10.50       12.10      7.44 o 
   9  -4   2        2.16        0.81      4.18 o 
  -9  -3   2        0.92       -3.54      6.72 o 
  -8  -3   2       40.37       45.39      7.58 o 
  -7  -3   2        0.05       -1.81      1.81 o 
  -6  -3   2      185.97      186.21     17.01 o 
  -5  -3   2      351.71      254.78     12.52 o 
  -4  -3   2     3444.06     2978.58     96.51 o 
  -3  -3   2      111.43       75.67      3.44 o 
  -2  -3   2     2539.72     2409.75     92.97 o 
  -1  -3   2      600.26      667.56     17.25 o 
   0  -3   2      245.99      353.74      9.33 o 
   1  -3   2      649.64      843.35     28.16 o 
   2  -3   2      433.05      515.49     15.90 o 
   3  -3   2       26.80       29.10      3.91 o 
   4  -3   2     4245.49     4460.13    121.42 o 
   5  -3   2        7.50       11.44      3.70 o 
   6  -3   2       14.09       19.63      2.18 o 
   7  -3   2       33.46       25.93     12.61 o 
   8  -3   2       17.20       15.01      5.38 o 
   9  -3   2        0.03        0.85      4.80 o 
  -9  -2   2        7.37       -9.44      9.44 o 
  -8  -2   2        0.30        0.60      2.40 o 
  -7  -2   2        1.12       -0.77      3.14 o 
  -6  -2   2      101.49       90.13      6.91 o 
  -5  -2   2      289.19      256.69     26.51 o 
  -4  -2   2     1855.69     1688.44     60.20 o 
  -3  -2   2     2896.39     2632.91     84.36 o 
  -2  -2   2     1841.06     1895.29     48.48 o 
  -1  -2   2      828.13      854.68     21.78 o 
   0  -2   2    16980.73    25053.27    620.29 o 
   1  -2   2      183.49      167.92      5.46 o 
   2  -2   2     1662.06     1977.52     59.87 o 
   3  -2   2     3638.46     3649.24    215.08 o 
   4  -2   2      790.41      809.79     37.39 o 
   5  -2   2      114.63      117.35      6.93 o 
   6  -2   2      113.23      109.66     14.02 o 
   7  -2   2        2.20       -0.85      4.13 o 
   8  -2   2        8.68        8.80      5.54 o 
   9  -2   2        1.86        5.82      5.60 o 
  -9  -1   2        0.64        7.78      9.40 o 
  -8  -1   2        0.39        3.41     13.50 o 
  -7  -1   2       32.76       31.71      6.84 o 
  -6  -1   2        0.06       -1.27      4.04 o 
  -5  -1   2        0.00       -1.38      4.21 o 
  -4  -1   2      148.23      106.15     14.80 o 
  -3  -1   2       40.45       55.24      9.93 o 
  -2  -1   2    13084.70    13353.04    564.77 o 
  -1  -1   2      118.15      132.37      4.07 o 
   0  -1   2        6.50        5.44      0.77 o 
   1  -1   2     2403.78     3426.14    142.28 o 
   2  -1   2    17522.60    16703.60   1113.86 o 
   3  -1   2      846.83      804.16     31.95 o 
   4  -1   2       97.16       80.11      8.72 o 
   5  -1   2        0.25        0.60      0.73 o 
   6  -1   2        3.41        4.04      1.39 o 
   7  -1   2       83.76       87.95     27.71 o 
   8  -1   2        1.98       -3.72      3.72 o 
   9  -1   2        1.07        2.60      6.70 o 
  -9   0   2        6.92       12.03      8.62 o 
  -8   0   2        3.18       -0.67      6.91 o 
  -7   0   2        0.08        2.13      1.79 o 
  -6   0   2      151.56      147.21     13.81 o 
  -5   0   2      128.56      124.88     14.08 o 
  -4   0   2      353.02      290.43      8.97 o 
  -3   0   2       17.03       12.31      3.57 o 
  -2   0   2     5261.86     5010.33    156.69 o 
  -1   0   2      915.93      961.30     30.65 o 
   0   0   2      391.54      513.27     13.06 o 
   1   0   2     2704.59     2787.32     92.36 o 
   2   0   2     2808.72     1721.51     81.56 o 
   3   0   2       38.05       34.46      2.23 o 
   4   0   2     1264.88     1258.20     59.09 o 
   5   0   2      260.86      269.12     18.72 o 
   6   0   2       58.40       70.27      8.19 o 
   7   0   2      103.88      102.80     21.00 o 
   8   0   2        0.02       -2.24      9.41 o 
   9   0   2        8.40       10.37      7.23 o 
  -9   1   2        0.46       -0.55      7.42 o 
  -8   1   2        0.13       -6.00      6.00 o 
  -7   1   2      102.67      105.90     17.25 o 
  -6   1   2        5.09        7.62      1.88 o 
  -5   1   2        2.03        2.56      3.14 o 
  -4   1   2       15.11       15.52      1.73 o 
  -3   1   2     1637.73     1742.13     44.05 o 
  -2   1   2     8324.72     7716.48    191.59 o 
  -1   1   2     1560.79     1491.85     40.84 o 
   0   1   2       15.66       25.03      1.11 o 
   1   1   2     3787.64     3945.36    171.04 o 
   2   1   2     4471.44     2335.18    167.35 o 
   3   1   2      136.60       97.45      3.37 o 
   4   1   2      858.25      723.94     21.84 o 
   5   1   2      255.17      233.02      7.62 o 
   6   1   2        7.78        5.07      2.60 o 
   7   1   2      119.61       83.74     17.07 o 
   8   1   2        0.04       -2.17     12.42 o 
   9   1   2        1.45       -4.75     16.36 o 
  -9   2   2        2.06        6.14      7.33 o 
  -8   2   2        0.00       -4.56      6.16 o 
  -7   2   2       17.70       16.39      9.32 o 
  -6   2   2        0.37       -0.75      1.31 o 
  -5   2   2       13.90       13.97      2.17 o 
  -4   2   2       88.97       92.59      5.02 o 
  -3   2   2       76.72       89.72      2.97 o 
  -2   2   2      364.11      376.86     10.11 o 
  -1   2   2      635.74      480.01     13.81 o 
   0   2   2     6742.92     6609.64    247.04 o 
   1   2   2      492.02      474.38     12.29 o 
   2   2   2     3445.65     2955.24     80.78 o 
   3   2   2       17.86        7.86      3.38 o 
   4   2   2      449.02      402.77     14.74 o 
   5   2   2        0.01       -1.27      1.50 o 
   6   2   2        2.73        1.51      1.99 o 
   7   2   2        2.38        1.75      2.30 o 
   8   2   2        5.19        2.10      7.55 o 
   9   2   2        4.14        7.36      9.11 o 
  -9   3   2        1.49       -2.22      6.41 o 
  -8   3   2       10.95       10.32      9.41 o 
  -7   3   2        1.47        7.26      6.35 o 
  -6   3   2       40.65       40.57      6.63 o 
  -5   3   2       26.89       32.82      4.72 o 
  -4   3   2       34.28       39.15      3.48 o 
  -3   3   2       93.93       79.14      3.86 o 
  -2   3   2       83.75       91.63      2.93 o 
  -1   3   2      179.81      133.59      6.37 o 
   0   3   2      374.68      354.74      9.27 o 
   1   3   2     2757.20     2895.74     72.15 o 
   2   3   2      374.94      320.92      8.72 o 
   3   3   2        1.01        0.33      1.29 o 
   4   3   2        0.90       -0.62      0.62 o 
   5   3   2      103.55       88.21      4.34 o 
   6   3   2        0.29       -0.72      1.73 o 
   7   3   2       60.08       69.41     11.38 o 
   8   3   2        3.63       -0.55      4.44 o 
   9   3   2       12.26       19.18     25.12 o 
  -8   4   2        0.09        3.15      5.73 o 
  -7   4   2       24.33       26.95      7.16 o 
  -6   4   2       41.41       43.90     10.06 o 
  -5   4   2      459.37      365.13     19.12 o 
  -4   4   2      109.67      105.36      3.62 o 
  -3   4   2       58.15       53.88      2.96 o 
  -2   4   2      325.70      344.74     12.42 o 
  -1   4   2       21.08       30.50      1.72 o 
   0   4   2       24.47       22.28      1.27 o 
   1   4   2      245.02      206.14      5.78 o 
   2   4   2       83.92       83.82      2.81 o 
   3   4   2        1.83        0.75      0.59 o 
   4   4   2      397.11      385.11     11.85 o 
   5   4   2       56.10       38.75      2.23 o 
   6   4   2        4.63        2.06      1.10 o 
   8   4   2        6.34        1.72      4.60 o 
   9   4   2       10.06        3.57      6.89 o 
  -8   5   2        1.64        8.43      5.56 o 
  -7   5   2        0.28       -1.57      4.45 o 
  -6   5   2        0.29        0.89      4.15 o 
  -5   5   2       59.53       70.75      7.47 o 
  -4   5   2      239.98      246.91      7.23 o 
  -3   5   2      143.70      141.33      5.81 o 
  -2   5   2      318.46      269.92      7.60 o 
  -1   5   2       30.57       38.54      1.75 o 
   0   5   2     1014.93     1098.34     31.23 o 
   1   5   2       23.70       17.28      1.13 o 
   2   5   2      715.70      718.15     35.77 o 
   3   5   2       70.77       69.14      2.87 o 
   4   5   2       98.35       77.43      3.43 o 
   5   5   2      119.34      119.95      4.75 o 
   6   5   2      124.52      135.36      8.73 o 
   7   5   2        1.93       -2.65      4.28 o 
   8   5   2        1.33        0.63      3.70 o 
   9   5   2        1.99       -0.31      7.63 o 
  -8   6   2        0.77       -6.55     10.39 o 
  -7   6   2       42.17       54.38      7.60 o 
  -6   6   2        0.73       -0.29      5.04 o 
  -5   6   2        0.23       -0.33      2.92 o 
  -4   6   2      216.97      240.25      8.63 o 
  -3   6   2      119.82      112.16      3.81 o 
  -2   6   2        4.31        1.48      1.33 o 
  -1   6   2      754.37      800.27     20.79 o 
   0   6   2     1174.62     1250.95     48.52 o 
   1   6   2       10.66       12.40      4.95 o 
   2   6   2      461.17      541.15     18.04 o 
   3   6   2      196.88      169.29      6.57 o 
   4   6   2        4.12        2.27      3.17 o 
   5   6   2      131.29      118.99      4.86 o 
   6   6   2      111.31      102.30      4.49 o 
   7   6   2        4.75       11.47      4.58 o 
   8   6   2        4.60        6.66      5.75 o 
   9   6   2        8.09       13.98      5.32 o 
  -7   7   2        1.29        1.17      4.23 o 
  -6   7   2       15.39       18.86      5.24 o 
  -5   7   2        3.13        4.68      3.66 o 
  -4   7   2       13.34       18.34      2.23 o 
  -3   7   2       84.79       90.49      3.39 o 
  -2   7   2      665.16      630.94     16.96 o 
  -1   7   2       76.43       74.71      2.94 o 
   0   7   2        8.89       10.69      1.18 o 
   1   7   2      437.19      542.58     18.07 o 
   2   7   2      167.73      168.67      6.55 o 
   3   7   2       84.84      101.87      4.56 o 
   4   7   2      156.44      161.00      5.99 o 
   5   7   2      185.90      192.45      7.12 o 
   6   7   2       21.37       16.60      1.87 o 
   7   7   2        3.81        2.03      4.04 o 
   8   7   2        1.98       -3.55      4.14 o 
   9   7   2        0.38       -6.92      7.93 o 
  -7   8   2       25.27       21.24      5.52 o 
  -6   8   2       17.16       12.47      4.87 o 
  -5   8   2       31.38       43.43      6.10 o 
  -4   8   2       49.16       43.98      2.86 o 
  -3   8   2      177.40      162.34     11.10 o 
  -2   8   2      330.14      303.94      8.74 o 
  -1   8   2      234.53      237.47      7.13 o 
   0   8   2        2.72        7.23      1.21 o 
   1   8   2        3.16        1.73      1.01 o 
   2   8   2       14.88       25.93      1.88 o 
   3   8   2      147.48      143.38      5.37 o 
   4   8   2        2.05        2.45      1.05 o 
   5   8   2      520.35      521.23     16.41 o 
   6   8   2       22.52       18.42      2.01 o 
   7   8   2       20.16       12.94      5.25 o 
   8   8   2        3.96       -0.14      4.99 o 
   9   8   2       23.44       27.60      7.70 o 
  -7   9   2        0.17        5.78      4.21 o 
  -6   9   2        5.46        3.35      3.75 o 
  -5   9   2       39.15       40.06      9.13 o 
  -4   9   2        4.14        2.98      1.44 o 
  -3   9   2      121.38      134.27      9.41 o 
  -2   9   2        6.59        3.87      1.69 o 
  -1   9   2      233.67      218.65      7.15 o 
   0   9   2       88.49      101.94      4.18 o 
   1   9   2      434.87      532.17     15.99 o 
   2   9   2       95.67       91.36      5.41 o 
   3   9   2      229.35      198.47      7.08 o 
   4   9   2       15.88        9.92      1.49 o 
   5   9   2       16.79       13.00      1.84 o 
   6   9   2        0.49       -0.66      1.18 o 
   7   9   2       33.92       52.25     13.99 o 
   8   9   2        9.45        9.22     15.62 o 
   9   9   2        1.13        8.72      7.47 o 
  -6  10   2        0.18        0.77      3.52 o 
  -5  10   2       13.77       13.29      4.74 o 
  -4  10   2        0.28       -0.05      3.19 o 
  -3  10   2        0.83        0.22      2.79 o 
  -2  10   2        0.59       -2.01      2.37 o 
  -1  10   2       29.17       30.58      2.66 o 
   0  10   2        2.84        4.22      1.47 o 
   1  10   2       20.22       22.95      2.44 o 
   2  10   2        2.61        2.47      1.24 o 
   3  10   2      112.83      126.19      6.18 o 
   4  10   2        9.26       10.10      1.81 o 
   5  10   2      103.17       92.00      4.56 o 
   6  10   2       23.74       31.34      4.92 o 
   7  10   2        0.00       -4.80     10.95 o 
   8  10   2        1.85        8.01      5.47 o 
  -5  11   2       12.78       11.06      4.53 o 
  -4  11   2        1.38        1.12      2.61 o 
  -3  11   2        5.79        2.89      1.78 o 
  -2  11   2       33.94       40.16      3.42 o 
  -1  11   2      453.16      427.13     16.23 o 
   0  11   2       28.02       21.41      2.30 o 
   1  11   2      544.85      570.11     17.37 o 
   2  11   2        0.00        0.31      1.62 o 
   3  11   2      922.26      861.79     25.36 o 
   4  11   2       21.67       13.26      2.67 o 
   5  11   2      145.59      147.82      6.70 o 
   6  11   2        0.82       -0.79      1.19 o 
   7  11   2        8.29        5.97     12.61 o 
   8  11   2        0.01        5.27      5.38 o 
  -5  12   2        1.67        2.34      4.55 o 
  -4  12   2        0.02       -0.96      1.46 o 
  -3  12   2       14.16       12.36      2.45 o 
  -2  12   2        5.20        2.45      2.05 o 
  -1  12   2       47.24       54.11      4.43 o 
   0  12   2        5.07        5.86      1.82 o 
   1  12   2        1.09       -0.14      2.02 o 
   2  12   2       27.40       34.23      2.87 o 
   3  12   2       13.24       13.06      2.18 o 
   4  12   2       20.44       16.91      2.27 o 
   5  12   2        0.04       -0.36      1.58 o 
   6  12   2        6.64        9.87      2.02 o 
   7  12   2        8.12        2.34     10.15 o 
  -4  13   2        1.01       -1.70      1.98 o 
  -3  13   2        8.15        8.22      2.33 o 
  -2  13   2        3.01        1.49      1.91 o 
  -1  13   2       67.59       69.43      4.90 o 
   0  13   2       21.47       21.60      4.52 o 
   1  13   2      107.76      127.63      5.84 o 
   2  13   2        4.33        2.28      3.01 o 
   3  13   2       77.34       95.03      4.85 o 
   4  13   2        4.14        1.16      1.68 o 
   5  13   2        0.00       -1.18      1.41 o 
   6  13   2        0.74        0.29      1.81 o 
   7  13   2        0.00        5.41     12.24 o 
  -3  14   2       23.99       15.95      3.01 o 
  -2  14   2        3.42        4.45      2.37 o 
  -1  14   2       27.41       34.66      4.58 o 
   0  14   2        0.94       -1.15      2.24 o 
   1  14   2       40.56       34.49      3.03 o 
   2  14   2        4.45        6.69      2.33 o 
   3  14   2       94.35       98.50      5.17 o 
   4  14   2        1.32        0.78      2.05 o 
   5  14   2        2.22        1.73      1.65 o 
   6  14   2        1.10       -0.54      2.24 o 
  -2  15   2       26.73       30.17      3.77 o 
  -1  15   2        9.32       16.36      3.87 o 
   0  15   2       30.31       40.59      4.32 o 
   1  15   2       13.12       12.48      3.57 o 
   2  15   2        0.29        1.42      2.47 o 
   3  15   2        0.22       -1.46      1.46 o 
   4  15   2        0.99       -0.22      1.71 o 
   5  15   2        4.66        7.23      2.23 o 
   0  16   2        0.95        3.45      2.72 o 
   1  16   2        0.38        4.45      2.55 o 
   2  16   2        9.96       11.82      3.17 o 
   3  16   2        7.04        7.58      2.27 o 
  -2 -16   3        0.40        1.89      2.04 o 
  -1 -16   3        0.00        0.06      2.01 o 
  -4 -15   3       21.22       23.38      3.26 o 
  -3 -15   3        5.56        7.40      2.25 o 
  -2 -15   3       27.34       21.07      3.19 o 
  -1 -15   3        2.12        2.34      2.04 o 
   0 -15   3       17.51       12.82      2.86 o 
   1 -15   3        1.37        2.74      2.10 o 
   2 -15   3        6.03        4.33      2.89 o 
  -5 -14   3        2.43        3.18      4.09 o 
  -4 -14   3        0.17       -0.63      1.72 o 
  -3 -14   3        3.50        2.23      1.84 o 
  -2 -14   3        6.61        6.91      1.68 o 
  -1 -14   3       43.54       39.70      3.65 o 
   0 -14   3       21.41       27.65      3.21 o 
   1 -14   3        8.62        6.63      2.24 o 
   2 -14   3        0.07       -1.31      1.85 o 
   3 -14   3        5.69        7.72      2.40 o 
  -6 -13   3        0.50       -3.67      3.67 o 
  -5 -13   3        3.99        4.97      3.96 o 
  -4 -13   3        7.47        5.18      1.93 o 
  -3 -13   3        8.77       11.15      2.23 o 
  -2 -13   3       43.46       42.80      5.37 o 
  -1 -13   3        5.66        5.21      2.12 o 
   0 -13   3       62.56       64.69      4.47 o 
   1 -13   3       69.54       61.40      4.43 o 
   2 -13   3       41.04       38.45      3.64 o 
   3 -13   3       24.49       18.38      2.86 o 
   4 -13   3        0.01        1.02      2.05 o 
  -7 -12   3        8.70        9.84      5.42 o 
  -6 -12   3        0.89       -0.48      3.89 o 
  -5 -12   3        1.34        1.36      3.54 o 
  -4 -12   3        2.43        2.85      2.40 o 
  -3 -12   3       27.32       27.75      2.71 o 
  -2 -12   3       10.95       13.28      2.61 o 
  -1 -12   3       34.99       33.09      2.69 o 
   0 -12   3      141.93      130.81      6.71 o 
   1 -12   3        0.10        0.29      1.68 o 
   2 -12   3       17.69       16.35      2.46 o 
   3 -12   3        1.57        1.71      2.00 o 
   4 -12   3       42.13       40.57      3.61 o 
   5 -12   3        2.05        2.78      2.32 o 
  -7 -11   3       24.10       26.81      5.87 o 
  -6 -11   3       12.45        2.81      4.89 o 
  -5 -11   3       17.61       20.21      4.84 o 
  -4 -11   3        0.28        2.29      1.42 o 
  -3 -11   3        0.79        1.68      2.20 o 
  -2 -11   3       61.00       62.37      4.33 o 
  -1 -11   3       63.13       59.27      3.87 o 
   0 -11   3      219.20      207.25      9.01 o 
   1 -11   3       80.06       79.23      4.71 o 
   2 -11   3        0.69        0.86      1.50 o 
   3 -11   3       74.52       75.86      4.76 o 
   4 -11   3       38.52       33.26      3.17 o 
   5 -11   3       25.69       27.02      3.01 o 
   6 -11   3        8.54        8.90      2.44 o 
  -8 -10   3        0.35       -2.49      4.40 o 
  -7 -10   3        4.83       -1.95      3.99 o 
  -6 -10   3        2.52       -3.72      3.72 o 
  -5 -10   3        8.44        5.61      3.52 o 
  -4 -10   3      123.03      122.86      5.54 o 
  -3 -10   3       12.75        9.54      2.54 o 
  -2 -10   3      103.72       96.29      5.16 o 
  -1 -10   3       37.30       43.28      2.64 o 
   0 -10   3        4.50        0.29      1.08 o 
   1 -10   3       15.46       19.30      2.30 o 
   2 -10   3      183.71      151.19      6.82 o 
   3 -10   3       16.48       16.13      2.34 o 
   4 -10   3        1.15       -2.57      2.57 o 
   5 -10   3        1.56        3.68      2.08 o 
   6 -10   3        2.41        3.40      2.31 o 
  -8  -9   3        0.06       -0.80      3.33 o 
  -7  -9   3        5.26        4.50      4.58 o 
  -6  -9   3       31.77       39.85      6.26 o 
  -5  -9   3       44.99       45.15      6.01 o 
  -4  -9   3       24.31       22.92      2.21 o 
  -3  -9   3        1.40        0.68      1.21 o 
  -2  -9   3       85.55      103.45      4.43 o 
  -1  -9   3       27.83       29.39      2.11 o 
   0  -9   3       73.35       95.31      4.30 o 
   1  -9   3        1.20       -1.11      1.20 o 
   2  -9   3      267.52      277.26      9.69 o 
   3  -9   3       21.57       23.44      3.05 o 
   4  -9   3      432.77      468.04     17.72 o 
   5  -9   3       47.35       49.10      3.40 o 
   6  -9   3        6.69        2.00      1.26 o 
   7  -9   3       12.50       12.96      4.51 o 
  -8  -8   3        0.44        1.22      4.03 o 
  -7  -8   3       43.05       49.67     15.25 o 
  -6  -8   3      245.64      227.88     13.18 o 
  -5  -8   3       68.47       59.92      6.34 o 
  -4  -8   3       17.96       26.12      2.29 o 
  -3  -8   3        7.12        9.72      1.54 o 
  -2  -8   3       41.97       43.78      4.38 o 
  -1  -8   3      104.35       99.36      7.78 o 
   0  -8   3        0.22       -0.79      0.79 o 
   1  -8   3       20.17       22.78      2.03 o 
   2  -8   3       93.41      105.40      4.55 o 
   3  -8   3        6.02        8.15      1.75 o 
   4  -8   3       24.92       26.52      3.08 o 
   5  -8   3      148.18      154.58      8.66 o 
   6  -8   3      140.17      136.38      9.79 o 
   7  -8   3        0.11       -1.93      2.91 o 
  -9  -7   3        1.04        2.85      5.07 o 
  -8  -7   3       47.28       13.04     12.12 o 
  -7  -7   3       71.26       77.62     16.42 o 
  -6  -7   3        6.49        3.11      7.10 o 
  -5  -7   3       13.26       15.78      3.70 o 
  -4  -7   3       89.12      109.51      7.47 o 
  -3  -7   3       21.79       23.78      1.92 o 
  -2  -7   3      224.95      276.14     12.17 o 
  -1  -7   3        7.47       10.27      1.28 o 
   0  -7   3      181.73      268.43     16.77 o 
   1  -7   3       49.92       65.22      4.72 o 
   2  -7   3       36.95       29.70      2.29 o 
   3  -7   3      156.88      168.77      6.49 o 
   4  -7   3       85.26      100.85      4.59 o 
   5  -7   3       20.07       26.86      2.65 o 
   6  -7   3      124.10      140.52      8.46 o 
   7  -7   3        7.46        8.35      4.67 o 
   8  -7   3        0.01        3.74      4.71 o 
  -9  -6   3        0.00       -2.24      3.10 o 
  -8  -6   3       51.43       79.69     27.31 o 
  -7  -6   3        0.37        2.63      3.42 o 
  -6  -6   3      175.15      189.49     24.36 o 
  -5  -6   3      116.17      124.44      8.18 o 
  -4  -6   3       85.07       88.05      3.97 o 
  -3  -6   3        7.02        8.16      1.20 o 
  -2  -6   3       13.20       15.07      1.48 o 
  -1  -6   3     1305.82     1502.07     44.99 o 
   0  -6   3       84.69      106.94      6.08 o 
   1  -6   3      604.73      748.55     19.40 o 
   2  -6   3      252.87      239.86      7.71 o 
   3  -6   3      236.64      277.01      9.51 o 
   4  -6   3      162.86      148.86      5.93 o 
   5  -6   3        2.45        5.26      8.30 o 
   6  -6   3      202.26      184.18      7.57 o 
   7  -6   3        4.75        7.35      3.86 o 
   8  -6   3       61.90       55.33      7.16 o 
  -9  -5   3        8.42       12.49      4.29 o 
  -8  -5   3       66.05       32.66     13.22 o 
  -7  -5   3        0.10        1.10      5.20 o 
  -6  -5   3       11.87        9.49      3.45 o 
  -5  -5   3        3.69        3.32      2.33 o 
  -4  -5   3        7.15       15.80      1.61 o 
  -3  -5   3      937.99      994.06     30.54 o 
  -2  -5   3     1117.52     1335.17     34.30 o 
  -1  -5   3       37.81       42.99      1.85 o 
   0  -5   3      471.15      719.35     18.56 o 
   1  -5   3      120.13      146.42      4.83 o 
   2  -5   3      592.92      833.75     25.54 o 
   3  -5   3      913.18      921.24     28.34 o 
   4  -5   3      503.48      533.58     17.26 o 
   5  -5   3       83.83       67.60      6.25 o 
   6  -5   3        7.56        8.05      4.00 o 
   7  -5   3        0.13        4.20      5.32 o 
   8  -5   3        0.75       -1.56      3.68 o 
  -9  -4   3        6.26        7.48      6.09 o 
  -8  -4   3        6.24       11.31      6.16 o 
  -7  -4   3       16.35       13.79      5.25 o 
  -6  -4   3      896.56      828.90     81.37 o 
  -5  -4   3       33.20       28.25      3.74 o 
  -4  -4   3      630.80      592.43     31.46 o 
  -3  -4   3      263.75      235.90     11.63 o 
  -2  -4   3        6.09       12.53      1.43 o 
  -1  -4   3        0.74        0.10      0.50 o 
   0  -4   3       21.66       26.07      1.94 o 
   1  -4   3      276.45      370.69      9.82 o 
   2  -4   3      518.30      625.54     19.17 o 
   3  -4   3        0.36        1.43      0.89 o 
   4  -4   3       66.59       64.02      3.91 o 
   5  -4   3       75.84       74.88      4.06 o 
   6  -4   3      584.97      609.53     20.04 o 
   7  -4   3       16.42       23.68      5.07 o 
   8  -4   3       42.72       54.14      7.06 o 
   9  -4   3        0.05       -0.11      3.67 o 
  -9  -3   3        0.63       -2.64      7.08 o 
  -8  -3   3        0.00       -0.76      4.53 o 
  -7  -3   3        0.02        1.03      2.52 o 
  -6  -3   3       69.79       71.38     13.50 o 
  -5  -3   3      189.49      177.90      9.75 o 
  -4  -3   3     2119.90     2121.56     69.35 o 
  -3  -3   3       93.02       83.04      3.11 o 
  -2  -3   3        4.00        2.71      1.21 o 
  -1  -3   3        8.28        6.84      0.67 o 
   0  -3   3     4187.24     5966.23    168.75 o 
   1  -3   3       55.33       60.19      2.00 o 
   2  -3   3      289.14      331.02     10.59 o 
   3  -3   3      243.61      281.54      9.44 o 
   4  -3   3     2855.99     2713.88    115.08 o 
   5  -3   3      297.46      266.75      9.60 o 
   6  -3   3        7.34        5.65      1.51 o 
   7  -3   3        1.84        1.79      3.64 o 
   8  -3   3        3.35       11.51      4.90 o 
   9  -3   3        0.37        2.04      4.51 o 
  -9  -2   3        2.69        6.77     13.41 o 
  -8  -2   3        6.49        8.73      3.12 o 
  -7  -2   3        6.58        5.88      2.62 o 
  -6  -2   3      195.10      210.11     15.13 o 
  -5  -2   3        4.93        4.18      1.94 o 
  -4  -2   3      700.82      687.63     27.76 o 
  -3  -2   3      407.70      311.04      9.50 o 
  -2  -2   3       18.43       18.10      1.51 o 
  -1  -2   3       45.49       63.63      2.12 o 
   0  -2   3      187.19      179.53      8.71 o 
   1  -2   3       49.19       49.96      1.69 o 
   2  -2   3      123.37      181.71      6.11 o 
   3  -2   3      479.10      509.66     16.19 o 
   4  -2   3     1689.62     1709.95     58.86 o 
   5  -2   3      465.92      393.24     30.48 o 
   6  -2   3      259.64      249.62     17.45 o 
   7  -2   3       22.28       17.66      5.11 o 
   8  -2   3        0.05       -1.89      3.78 o 
   9  -2   3        7.94        5.20      9.63 o 
  -9  -1   3        0.06        6.36      9.38 o 
  -8  -1   3        7.97       10.89      8.21 o 
  -7  -1   3        0.09       -1.63      1.76 o 
  -6  -1   3        6.59        3.68      4.14 o 
  -5  -1   3       67.86       64.35      7.42 o 
  -4  -1   3     4190.64     3442.70    189.76 o 
  -3  -1   3      430.81      377.32     13.61 o 
  -2  -1   3      764.73      729.89     31.69 o 
  -1  -1   3      182.38      203.77      8.82 o 
   0  -1   3       21.23       20.42      0.98 o 
   1  -1   3        3.70        7.50      0.75 o 
   2  -1   3      807.50      832.81     25.72 o 
   3  -1   3     1502.78     1758.30     59.25 o 
   4  -1   3     1956.95     1281.69     61.10 o 
   5  -1   3      444.74      371.27     21.14 o 
   6  -1   3      112.31      122.15      5.87 o 
   7  -1   3       21.46       21.68      5.54 o 
   8  -1   3        0.09       -4.57      4.57 o 
   9  -1   3        0.50       -3.31     10.52 o 
  -9   0   3        0.26       12.80      9.46 o 
  -8   0   3       31.29       37.65     10.92 o 
  -7   0   3        0.06        3.82      4.67 o 
  -6   0   3        0.13       -0.14      2.56 o 
  -5   0   3       52.54       32.68      3.07 o 
  -4   0   3     1195.71     1002.05     48.55 o 
  -3   0   3      327.22      330.41     11.90 o 
  -2   0   3     4385.03     4468.13    140.25 o 
  -1   0   3     6781.06     6659.33    168.44 o 
   0   0   3      407.94      408.03     18.87 o 
   1   0   3       72.70      120.61      3.32 o 
   2   0   3     4477.95     4404.87    119.93 o 
   3   0   3        5.28        2.66      1.63 o 
   4   0   3     3334.51     2745.26     78.41 o 
   5   0   3       36.59       20.89      4.77 o 
   6   0   3       13.48        9.08      4.56 o 
   7   0   3        0.00       -3.16      5.35 o 
   8   0   3       41.70       28.25      9.56 o 
   9   0   3        9.06        7.33      5.98 o 
  -9   1   3        0.00       -4.28      7.89 o 
  -8   1   3       14.36       17.45      9.14 o 
  -7   1   3        1.76        4.09      7.15 o 
  -6   1   3       20.98       22.66      4.28 o 
  -5   1   3       72.34       68.05      4.40 o 
  -4   1   3       12.43       16.14      2.37 o 
  -3   1   3       25.57       26.56      3.09 o 
  -2   1   3      699.29      690.00     17.63 o 
  -1   1   3      514.02      488.70     12.61 o 
   0   1   3      416.54      411.87     11.93 o 
   1   1   3      660.10      738.50     26.25 o 
   2   1   3      604.48      633.65     23.43 o 
   3   1   3      555.83      389.44     12.05 o 
   4   1   3      118.31       61.58      6.98 o 
   5   1   3        4.62       -0.68      4.30 o 
   6   1   3       71.02       63.33      3.32 o 
   7   1   3        5.34       -2.63      6.11 o 
   8   1   3        1.99       -5.49      5.49 o 
   9   1   3        0.18        7.35      6.81 o 
  -9   2   3        0.82        1.08      6.89 o 
  -8   2   3        7.67       -1.09      7.41 o 
  -7   2   3       14.94        9.92      7.61 o 
  -6   2   3        0.97       -1.29      2.87 o 
  -5   2   3       34.22       44.92      7.41 o 
  -4   2   3      357.43      324.20      9.76 o 
  -3   2   3      235.77      252.03      8.69 o 
  -2   2   3      255.62      244.73      6.76 o 
  -1   2   3      931.98      837.33     24.00 o 
   0   2   3      194.96      155.03      5.25 o 
   1   2   3     2152.65     2345.95     58.79 o 
   2   2   3       58.10       32.45      1.46 o 
   3   2   3        7.37        4.77      1.59 o 
   5   2   3       30.95       29.62      1.82 o 
   6   2   3       19.79       12.89      2.96 o 
   7   2   3        5.32        7.53     10.89 o 
   8   2   3       24.87       17.34     21.34 o 
   9   2   3        1.78       -6.62      6.62 o 
  10   2   3        1.14       -1.10      7.77 o 
  -8   3   3       26.91       23.45      8.78 o 
  -7   3   3       23.51       18.90      7.09 o 
  -6   3   3        1.01       -1.41      5.23 o 
  -5   3   3        4.75        6.60      3.71 o 
  -4   3   3      461.17      435.60     24.01 o 
  -3   3   3      333.06      295.36     10.98 o 
  -2   3   3       86.88       68.98      2.39 o 
  -1   3   3      524.23      545.96     15.78 o 
   0   3   3      709.60      721.48     18.59 o 
   1   3   3      993.44      974.42     24.84 o 
   2   3   3      172.39      171.14      6.10 o 
   3   3   3       12.08       15.56      2.30 o 
   4   3   3       75.81       10.27      4.61 o 
   5   3   3        9.66        4.32      1.38 o 
   6   3   3      175.02      158.82      6.40 o 
   7   3   3       29.44       17.35      9.18 o 
   8   3   3        1.22        0.08      4.62 o 
   9   3   3       16.07        5.28      8.00 o 
  10   3   3        2.77       16.02     18.33 o 
  -8   4   3        0.83       -3.75      8.46 o 
  -7   4   3       15.28       14.10      7.93 o 
  -6   4   3       22.84       27.16      6.63 o 
  -5   4   3      167.99      177.59     14.86 o 
  -4   4   3        4.04        5.83      1.74 o 
  -3   4   3       53.56       45.33      3.14 o 
  -2   4   3      779.18      770.82     19.94 o 
  -1   4   3       39.53       16.77      4.24 o 
   0   4   3       24.79       20.66      1.13 o 
   1   4   3      131.46      105.74      3.30 o 
   2   4   3        1.58        0.74      0.44 o 
   3   4   3       12.89        7.69      1.00 o 
   4   4   3      542.49      232.79     17.41 o 
   5   4   3       77.33       60.04      2.86 o 
   6   4   3       19.56       18.74      3.55 o 
   7   4   3       24.80       30.68     14.23 o 
   8   4   3        6.17        2.16      2.88 o 
   9   4   3        0.37        0.49      4.54 o 
  -8   5   3        0.62       -0.34      5.86 o 
  -7   5   3        1.78        8.54      5.51 o 
  -6   5   3        6.75        8.48      4.89 o 
  -5   5   3       35.77       45.87      6.34 o 
  -4   5   3      112.75      119.49      5.61 o 
  -3   5   3      223.23      252.81      7.31 o 
  -2   5   3      953.96     1048.23     27.05 o 
  -1   5   3        2.56        1.66      1.36 o 
   0   5   3     2601.88     3048.28     76.22 o 
   1   5   3        0.01        3.14      0.82 o 
   2   5   3     1057.12     1114.05     28.67 o 
   3   5   3        9.65       17.23      1.68 o 
   4   5   3      397.23      346.99     14.00 o 
   6   5   3       14.51       11.06      4.94 o 
   7   5   3        4.79        1.84      5.29 o 
   8   5   3        0.01       -1.26      4.64 o 
   9   5   3        2.78       -5.04      6.52 o 
  -8   6   3        0.30        1.02      4.91 o 
  -7   6   3        4.59       11.90      5.54 o 
  -6   6   3        0.70       -0.79      4.03 o 
  -5   6   3       10.55       19.18      8.03 o 
  -4   6   3       71.58       71.36      4.20 o 
  -3   6   3      221.94      192.98      5.92 o 
  -2   6   3      155.15      164.47      5.05 o 
  -1   6   3     1572.07     1574.86     64.29 o 
   0   6   3        0.87        3.64      0.84 o 
   1   6   3     1767.68     2039.14     51.83 o 
   2   6   3       14.98        8.03      1.09 o 
   3   6   3     1295.97     1407.43     36.12 o 
   4   6   3      606.74      508.77     21.41 o 
   5   6   3       15.02       -3.53      5.66 o 
   6   6   3        6.96       13.23      1.70 o 
   7   6   3       20.00       31.69     12.79 o 
   8   6   3        1.40        5.97      4.89 o 
   9   6   3        0.00       -0.61      5.00 o 
  -7   7   3        3.81        1.33      5.04 o 
  -6   7   3        4.90       12.13      6.33 o 
  -5   7   3       90.19       87.07      8.26 o 
  -4   7   3       88.30       93.35     10.32 o 
  -3   7   3      128.22      133.47      6.35 o 
  -2   7   3       43.00       56.81      3.26 o 
  -1   7   3      345.22      361.62     10.06 o 
   0   7   3      456.76      506.08     15.17 o 
   1   7   3       54.26       43.26      2.22 o 
   2   7   3      151.47      175.59      5.42 o 
   3   7   3      819.27      868.40     25.13 o 
   4   7   3       14.82       12.92      1.53 o 
   5   7   3       81.69       65.87      4.12 o 
   6   7   3       52.13       53.28      4.56 o 
   7   7   3       82.74       46.93     12.73 o 
   8   7   3        1.06       -1.31      4.27 o 
   9   7   3        0.11       -2.59      5.22 o 
  -7   8   3        0.26        0.50      4.38 o 
  -6   8   3       22.23       28.14      5.80 o 
  -5   8   3        0.66        9.51     11.29 o 
  -4   8   3        0.01       -0.44      1.37 o 
  -3   8   3       50.66       49.70      3.11 o 
  -2   8   3      272.92      273.51      8.17 o 
  -1   8   3        3.25        5.19      1.12 o 
   0   8   3        0.14       -0.75      0.75 o 
   1   8   3      294.13      304.22     11.02 o 
   2   8   3        0.75        0.97      0.81 o 
   3   8   3        2.52        0.33      0.97 o 
   4   8   3       50.78       51.30      3.07 o 
   5   8   3       33.47       31.04      2.54 o 
   6   8   3        1.46        1.84      2.29 o 
   7   8   3        0.66       -2.15      3.41 o 
   8   8   3        6.10        8.35     15.19 o 
   9   8   3        5.77        9.10      6.19 o 
  -6   9   3        0.48       -1.23      3.56 o 
  -5   9   3        8.25        9.48      4.31 o 
  -4   9   3        5.81        3.17      2.15 o 
  -3   9   3        0.17       -0.67      1.11 o 
  -2   9   3        0.00       -0.93      1.17 o 
  -1   9   3       79.94       74.28      3.29 o 
   0   9   3       33.24       33.29      2.22 o 
   1   9   3        4.70        3.46      1.04 o 
   2   9   3        3.60        7.55      1.24 o 
   3   9   3      139.82      155.21      6.53 o 
   4   9   3       14.69       13.92      1.79 o 
   5   9   3      181.12      179.25      9.50 o 
   6   9   3       16.40       21.46      4.14 o 
   7   9   3       26.44       26.37      9.35 o 
   8   9   3       18.38       28.68     14.15 o 
   9   9   3        0.03        1.71      5.39 o 
  -6  10   3       25.12       25.85      5.80 o 
  -5  10   3        1.87        0.11      3.50 o 
  -4  10   3        0.32       -1.56      1.63 o 
  -3  10   3      259.26      242.89     14.33 o 
  -2  10   3       12.95       11.20      2.10 o 
  -1  10   3      226.45      234.13     14.55 o 
   0  10   3       39.49       39.80      2.75 o 
   1  10   3      544.62      541.08     18.77 o 
   2  10   3        4.34        3.94      1.11 o 
   3  10   3      493.24      490.27     19.93 o 
   4  10   3        4.20        4.59      1.25 o 
   5  10   3      226.39      219.36     21.04 o 
   6  10   3        0.93       -1.46      4.74 o 
   7  10   3       39.76       50.09      7.47 o 
   8  10   3        0.74        0.44     11.81 o 
  -5  11   3       15.57       14.88      6.33 o 
  -4  11   3        0.66        4.49      3.94 o 
  -3  11   3       46.38       49.58      3.63 o 
  -2  11   3        0.11       -1.66      1.66 o 
  -1  11   3      193.45      180.85      6.70 o 
   0  11   3       19.39       15.47      2.06 o 
   1  11   3       49.07       52.05      4.85 o 
   2  11   3       45.49       36.01      5.65 o 
   3  11   3       71.27       65.64      4.18 o 
   4  11   3        1.39        1.03      1.42 o 
   5  11   3      145.68      167.88      9.05 o 
   6  11   3        0.09       -0.60      1.63 o 
   7  11   3        0.09       -2.63      2.63 o 
   8  11   3        2.07        9.40      4.97 o 
  -5  12   3        0.03       -1.48      4.86 o 
  -4  12   3        1.66       -3.08      3.75 o 
  -3  12   3       11.52       10.90      2.45 o 
  -2  12   3       22.55       21.76      3.07 o 
  -1  12   3       79.67       94.98      8.12 o 
   0  12   3        0.98        1.64      1.85 o 
   1  12   3      330.46      335.82     11.29 o 
   2  12   3        7.40        4.68      1.89 o 
   3  12   3       23.66       20.83      2.39 o 
   4  12   3       11.36        9.51      2.10 o 
   5  12   3        4.37        3.10      1.75 o 
   6  12   3        0.00        0.39      1.39 o 
   7  12   3        4.69        4.52      3.45 o 
   8  12   3        1.73       17.14      5.39 o 
  -4  13   3       24.11       27.80      6.77 o 
  -3  13   3        5.39        4.88      2.30 o 
  -2  13   3       25.15       23.42      3.08 o 
  -1  13   3      143.88      131.34     19.96 o 
   0  13   3       58.54       66.24      3.94 o 
   1  13   3        7.66       10.87      2.02 o 
   2  13   3      217.30      217.91      8.31 o 
   3  13   3       22.47       24.86      3.90 o 
   4  13   3       27.98       27.85      2.91 o 
   5  13   3      103.42      105.66      6.65 o 
   6  13   3       12.32       16.06      4.78 o 
   7  13   3        0.55       -2.51      2.86 o 
  -3  14   3       18.03       23.22      5.44 o 
  -2  14   3       13.87       13.83      3.11 o 
  -1  14   3        0.07       -1.12      2.24 o 
   0  14   3       53.55       53.99      4.84 o 
   1  14   3        0.17        0.30      1.58 o 
   2  14   3        0.01        3.95      1.77 o 
   3  14   3       18.48       15.71      2.39 o 
   4  14   3       32.74       29.19      2.88 o 
   5  14   3       13.28       13.82      2.41 o 
   6  14   3        7.89        8.15      2.17 o 
  -2  15   3        6.73        8.09      3.97 o 
  -1  15   3        0.65       -1.56      2.39 o 
   0  15   3        0.89        1.87      2.55 o 
   1  15   3        3.70        3.29      2.40 o 
   2  15   3        5.19        7.88      2.11 o 
   3  15   3        7.69        9.78      2.28 o 
   4  15   3       38.22       40.32      3.60 o 
   5  15   3        0.66        0.40      1.90 o 
   0  16   3       11.74       14.21      3.28 o 
   1  16   3       14.04       17.89      3.54 o 
   2  16   3        0.20        3.74      2.03 o 
   3  16   3       10.22        8.01      2.82 o 
  -4 -15   4        5.03        4.93      2.64 o 
  -3 -15   4        0.05        2.85      1.81 o 
  -2 -15   4        0.15        2.31      3.14 o 
  -1 -15   4        0.56       -0.08      2.98 o 
   0 -15   4        8.49        8.77      3.14 o 
   1 -15   4        0.64        3.15      2.16 o 
   2 -15   4       14.03       15.14      2.78 o 
  -5 -14   4        0.06       -1.86      6.46 o 
  -4 -14   4        4.72        7.21      2.89 o 
  -3 -14   4        0.75       -0.85      1.73 o 
  -2 -14   4        6.33        5.71      1.88 o 
  -1 -14   4        4.89        8.15      3.81 o 
   0 -14   4       21.38       23.12      3.07 o 
   1 -14   4        9.82        8.36      2.58 o 
   2 -14   4        6.01        4.74      2.18 o 
   3 -14   4       24.26       21.56      3.23 o 
  -6 -13   4        3.70        4.45      4.07 o 
  -5 -13   4       10.45       10.85      4.59 o 
  -4 -13   4       11.90       13.53      2.41 o 
  -3 -13   4        6.89        8.92      2.09 o 
  -2 -13   4       47.36       53.33      4.19 o 
  -1 -13   4        2.44        0.95      1.74 o 
   0 -13   4        0.37       -1.47      1.47 o 
   1 -13   4       12.34       10.47      2.52 o 
   2 -13   4       14.38       13.64      2.71 o 
   3 -13   4        3.00        1.74      2.12 o 
   4 -13   4       37.73       37.41      3.84 o 
  -7 -12   4        0.57       -0.42      4.15 o 
  -6 -12   4        0.78        1.84      3.41 o 
  -5 -12   4       39.10       45.70      6.50 o 
  -4 -12   4        4.10        6.12      1.87 o 
  -3 -12   4       19.48       23.90      3.02 o 
  -2 -12   4       84.78       70.79      8.39 o 
  -1 -12   4       21.81       22.53      3.09 o 
   0 -12   4      208.34      193.98      8.84 o 
   1 -12   4      139.23      120.15      6.24 o 
   2 -12   4        6.28        8.48      2.20 o 
   3 -12   4       15.73       11.93      2.28 o 
   4 -12   4        0.53        2.01      2.24 o 
   5 -12   4        0.06        1.22      2.01 o 
  -7 -11   4        1.16        1.19      4.28 o 
  -6 -11   4        1.17       -3.15      3.15 o 
  -5 -11   4       26.95       24.85      5.10 o 
  -4 -11   4        6.02        2.41      1.66 o 
  -3 -11   4       17.94       19.40      2.35 o 
  -2 -11   4      154.76      168.35      6.64 o 
  -1 -11   4       34.82       43.88      2.89 o 
   0 -11   4        4.44        5.86      1.79 o 
   1 -11   4       98.98      100.45      5.48 o 
   2 -11   4       14.69       12.01      2.30 o 
   3 -11   4        0.08        1.83      1.72 o 
   4 -11   4       12.44       10.04      2.26 o 
   5 -11   4        0.84        2.80      2.18 o 
   6 -11   4        6.85        3.12      2.48 o 
  -7 -10   4        0.56       -1.68      3.14 o 
  -6 -10   4        8.66       11.71      4.53 o 
  -5 -10   4        7.59        3.64      3.75 o 
  -4 -10   4       46.31       46.12      4.38 o 
  -3 -10   4      424.91      460.90     14.75 o 
  -2 -10   4       58.28       63.77      3.48 o 
  -1 -10   4       16.27       17.79      1.91 o 
   0 -10   4      130.40      128.99      5.02 o 
   1 -10   4       12.45       14.44      2.06 o 
   2 -10   4      300.99      297.19     11.87 o 
   3 -10   4      313.70      274.92     10.02 o 
   4 -10   4        0.00       -1.61      1.94 o 
   5 -10   4        0.46        0.21      1.69 o 
   6 -10   4       14.49       14.00      2.70 o 
  -8  -9   4        4.20        4.94      3.78 o 
  -7  -9   4        3.16        1.65      5.23 o 
  -6  -9   4        6.67        6.35      3.90 o 
  -5  -9   4      413.34      464.02     21.87 o 
  -4  -9   4      261.50      275.70     13.72 o 
  -3  -9   4        0.10       -0.50      2.07 o 
  -2  -9   4        0.23       -0.08      1.09 o 
  -1  -9   4        0.28        3.66      1.13 o 
   0  -9   4       76.15       89.75      3.80 o 
   1  -9   4      147.35      151.63      7.87 o 
   2  -9   4        0.36       -0.77      2.47 o 
   3  -9   4      476.25      395.06     13.37 o 
   4  -9   4      149.65      131.65      7.18 o 
   5  -9   4       15.07       15.34      2.49 o 
   6  -9   4       18.21       19.56      4.00 o 
   7  -9   4        1.90        4.39      3.79 o 
  -8  -8   4        2.09        1.84      3.67 o 
  -7  -8   4        3.22        2.52      3.45 o 
  -6  -8   4      102.09      100.87     20.73 o 
  -5  -8   4      161.75      159.33     17.65 o 
  -4  -8   4       30.13       37.07      3.28 o 
  -3  -8   4       80.46       73.70      3.66 o 
  -2  -8   4        2.82        1.18      1.08 o 
  -1  -8   4      354.52      340.07     22.25 o 
   0  -8   4       67.78       76.29      3.06 o 
   1  -8   4        2.48        3.40      1.11 o 
   2  -8   4        1.02        1.40      2.22 o 
   3  -8   4      307.63      309.79     10.66 o 
   4  -8   4       41.59       48.26      3.32 o 
   5  -8   4      209.34      212.76      8.43 o 
   6  -8   4        1.18        2.24      1.98 o 
   7  -8   4        1.32       -0.31      2.97 o 
  -8  -7   4        4.42        3.52      4.89 o 
  -7  -7   4       64.65       58.97     11.75 o 
  -6  -7   4       19.57       15.15      3.99 o 
  -5  -7   4      219.15      239.58     13.06 o 
  -4  -7   4        5.30        6.49      1.30 o 
  -3  -7   4      493.88      495.46     15.14 o 
  -2  -7   4        2.90        3.24      1.05 o 
  -1  -7   4      843.16     1162.81     35.24 o 
   0  -7   4       86.28      100.04      3.59 o 
   1  -7   4      309.26      363.95     10.94 o 
   2  -7   4      448.84      439.58     14.14 o 
   3  -7   4        6.62        9.30      3.20 o 
   4  -7   4      182.85      186.77      7.19 o 
   5  -7   4       17.86       14.28      2.33 o 
   6  -7   4       43.87       28.42      6.19 o 
   7  -7   4       14.89        3.93      5.54 o 
   8  -7   4        4.36        6.07      3.63 o 
  -8  -6   4        0.15        7.53      5.14 o 
  -7  -6   4        0.12        0.93      3.22 o 
  -6  -6   4       93.79       81.49      7.01 o 
  -5  -6   4        0.04        0.66      2.61 o 
  -4  -6   4      508.02      468.80     13.35 o 
  -3  -6   4       68.85       86.67      3.43 o 
  -2  -6   4      893.51     1168.28     30.10 o 
  -1  -6   4      314.43      408.80     13.00 o 
   0  -6   4     1085.43     1603.70     51.47 o 
   1  -6   4      307.49      370.56     11.00 o 
   2  -6   4     1032.62     1293.30     39.03 o 
   3  -6   4      255.35      269.73      9.37 o 
   4  -6   4       83.45      105.41      5.02 o 
   5  -6   4       27.68       23.74      3.96 o 
   6  -6   4        1.24        0.45      0.89 o 
   7  -6   4        3.39        4.19      3.45 o 
   8  -6   4       15.25       12.03      6.03 o 
  -9  -5   4        1.17        9.48      3.66 o 
  -8  -5   4       81.92      106.83      9.84 o 
  -7  -5   4      175.34      168.71     11.69 o 
  -6  -5   4        4.46        1.32      2.91 o 
  -5  -5   4        0.57       -1.45      1.68 o 
  -4  -5   4       44.17       42.87      2.23 o 
  -3  -5   4       57.41       52.01      2.40 o 
  -2  -5   4       19.67       29.29      1.65 o 
  -1  -5   4      161.25      176.21      5.36 o 
   0  -5   4       36.63       43.10      2.10 o 
   1  -5   4      105.70      166.72      5.32 o 
   2  -5   4        1.67       -0.41      1.89 o 
   3  -5   4      134.78      124.59      4.95 o 
   4  -5   4       48.98       39.85      4.93 o 
   5  -5   4      119.37      101.70      5.13 o 
   6  -5   4       14.44       19.19      5.10 o 
   7  -5   4      107.46      108.97      9.44 o 
   8  -5   4        3.62       -2.65      9.50 o 
  -9  -4   4        3.33       12.73      4.09 o 
  -8  -4   4       23.18       27.64      6.67 o 
  -7  -4   4       26.67       18.73      5.24 o 
  -6  -4   4      157.60      127.14     14.28 o 
  -5  -4   4       32.11       33.35      5.83 o 
  -4  -4   4       99.70       75.15      5.25 o 
  -3  -4   4      190.24      187.69      5.80 o 
  -2  -4   4       19.85       20.24      1.54 o 
  -1  -4   4      264.25      351.25      9.56 o 
   0  -4   4     1520.30     2285.01     57.35 o 
   1  -4   4      593.51      718.32     20.04 o 
   2  -4   4       51.67       37.28      2.08 o 
   3  -4   4       70.64       80.84      3.58 o 
   4  -4   4      394.57      440.85     14.44 o 
   5  -4   4      252.86      223.16     27.48 o 
   6  -4   4      379.20      394.60     14.03 o 
   7  -4   4       39.45       47.58      7.81 o 
   8  -4   4        6.97       15.28      5.20 o 
   9  -4   4        0.24        1.51      3.66 o 
  -9  -3   4        2.17        1.23      3.34 o 
  -8  -3   4       29.49       32.61      5.25 o 
  -7  -3   4       98.61       97.32     13.39 o 
  -6  -3   4        0.07       -1.06      2.63 o 
  -5  -3   4      375.17      339.38     15.54 o 
  -4  -3   4      183.48      172.92      8.16 o 
  -3  -3   4        2.07        1.84      0.62 o 
  -2  -3   4     1201.95     1293.90     34.52 o 
  -1  -3   4       67.00      105.07      3.30 o 
   0  -3   4       12.38        9.91      0.73 o 
   1  -3   4      731.91     1066.80     27.13 o 
   2  -3   4     1450.68     1668.74     50.08 o 
   3  -3   4      268.30      340.67     11.11 o 
   4  -3   4      151.12      153.69     19.18 o 
   5  -3   4      495.02      458.86     23.05 o 
   6  -3   4       59.12       65.67      4.05 o 
   7  -3   4       25.67       37.01      3.16 o 
   8  -3   4       16.43       13.83      5.04 o 
   9  -3   4        9.56        7.55      4.97 o 
  -9  -2   4        2.51       -8.30     14.39 o 
  -8  -2   4       13.69       11.49      3.25 o 
  -7  -2   4        0.15       -2.04      2.04 o 
  -6  -2   4      550.53      450.01     49.02 o 
  -5  -2   4        0.63       -2.06      2.06 o 
  -4  -2   4       39.60       31.21      5.21 o 
  -3  -2   4     1134.16     1135.71     31.98 o 
  -2  -2   4      413.78      466.54     13.54 o 
  -1  -2   4      156.70      147.32      5.85 o 
   0  -2   4      718.10      930.42     31.25 o 
   1  -2   4        6.87       11.04      0.76 o 
   2  -2   4        7.50        5.46      0.82 o 
   3  -2   4     1089.77     1302.52     39.51 o 
   4  -2   4       93.19      103.79     10.45 o 
   5  -2   4      146.62      157.72     10.88 o 
   6  -2   4      275.38      262.68     16.66 o 
   7  -2   4        0.00       -0.57      1.47 o 
   8  -2   4       22.66       24.71     13.87 o 
   9  -2   4        2.85        6.63      4.67 o 
  -9  -1   4        0.85        3.74     19.99 o 
  -8  -1   4       10.91       16.70      3.48 o 
  -7  -1   4       24.70       21.08      4.42 o 
  -6  -1   4      194.23      195.98     14.26 o 
  -5  -1   4       98.41      122.48      6.82 o 
  -4  -1   4      543.78      449.93     19.55 o 
  -3  -1   4       45.74       39.91      2.84 o 
  -2  -1   4      613.97      670.11     17.55 o 
  -1  -1   4       10.58       18.32      0.96 o 
   0  -1   4        6.89        8.20      2.24 o 
   1  -1   4      220.19      185.94      5.04 o 
   2  -1   4     1100.10     1306.36     43.77 o 
   3  -1   4        0.16       -0.52      2.17 o 
   4  -1   4      347.50      159.53     16.02 o 
   5  -1   4      888.84      753.66     25.73 o 
   6  -1   4      503.83      460.75     19.59 o 
   7  -1   4        0.78       -1.09      4.57 o 
   8  -1   4        1.52       -1.69      5.87 o 
   9  -1   4        0.05       -2.82      3.64 o 
  -9   0   4        5.56        6.12      9.60 o 
  -8   0   4        4.59       -4.22      9.66 o 
  -7   0   4        0.66        0.85      1.64 o 
  -6   0   4       91.75       96.32      7.84 o 
  -5   0   4      341.24      312.79     12.24 o 
  -4   0   4      351.42      349.98     13.59 o 
  -3   0   4       56.00       53.79      5.93 o 
  -2   0   4       20.97       16.98      2.10 o 
  -1   0   4        7.99        8.82      0.92 o 
   0   0   4      135.03      117.82      3.58 o 
   1   0   4      322.28      314.97      9.83 o 
   2   0   4      102.36       76.52      2.50 o 
   3   0   4      215.53      201.78      8.10 o 
   4   0   4      310.77      277.03     16.57 o 
   5   0   4        6.63        1.00      2.03 o 
   6   0   4        8.23        7.59      1.77 o 
   7   0   4        0.01        0.60      1.24 o 
   8   0   4       25.34       30.10      7.17 o 
   9   0   4        8.06       -0.17      5.21 o 
  -9   1   4        0.01        5.36      9.82 o 
  -8   1   4        0.28       -6.29      8.70 o 
  -7   1   4       15.44       11.68      2.48 o 
  -6   1   4      115.40      133.39      7.18 o 
  -5   1   4       77.99       73.84      5.50 o 
  -4   1   4      256.13      216.92      8.71 o 
  -3   1   4        8.91        8.90      1.72 o 
  -2   1   4      886.20      848.66     21.94 o 
  -1   1   4     3065.24     3309.63     83.00 o 
   0   1   4      190.06      196.06      5.31 o 
   1   1   4       81.60       47.18      2.33 o 
   2   1   4        0.68        0.46      0.84 o 
   3   1   4      899.86      943.69     26.44 o 
   4   1   4      554.42      458.51     14.89 o 
   5   1   4        4.09        0.27      1.46 o 
   6   1   4      245.26      250.40      8.69 o 
   7   1   4       36.13       44.57      5.44 o 
   8   1   4       10.68        3.99      6.01 o 
   9   1   4        1.60        1.17      5.93 o 
  -8   2   4        0.22       -7.58      7.58 o 
  -7   2   4       22.74       23.70      8.72 o 
  -6   2   4      167.76      198.06     19.07 o 
  -5   2   4       75.81       88.89      6.67 o 
  -4   2   4        2.30        4.33      1.79 o 
  -3   2   4       58.44       59.22      5.18 o 
  -2   2   4      131.48      127.83      4.22 o 
  -1   2   4       15.36       21.94      1.23 o 
   0   2   4     2829.05     3022.56     75.38 o 
   1   2   4      645.35      555.43     16.08 o 
   2   2   4      634.98      596.66     21.15 o 
   3   2   4     1217.27     1235.63     42.08 o 
   4   2   4       63.44       72.96      2.96 o 
   5   2   4        5.02        0.79      0.73 o 
   6   2   4        9.39        4.93      3.42 o 
   7   2   4       20.86       14.90      7.48 o 
   8   2   4       50.67       40.79     22.08 o 
   9   2   4       16.82        2.17      7.03 o 
  10   2   4        0.05       -2.28      7.93 o 
  -8   3   4        5.98        8.78      8.24 o 
  -7   3   4       41.92       43.60      8.68 o 
  -6   3   4        0.93       -2.08      2.31 o 
  -5   3   4        0.09       -1.30      1.30 o 
  -4   3   4        0.99        2.27      2.64 o 
  -3   3   4        0.09       -0.22      0.54 o 
  -2   3   4       51.55       54.26      2.24 o 
  -1   3   4     1680.11     1709.63     42.91 o 
   0   3   4       34.37       20.51      2.68 o 
   1   3   4       33.77       26.29      1.48 o 
   2   3   4      225.75      199.80      5.70 o 
   3   3   4     1426.54     1309.23     33.41 o 
   4   3   4        2.16        2.92      0.77 o 
   5   3   4        0.19        0.68      0.52 o 
   6   3   4        0.34       -0.74      0.74 o 
   7   3   4        0.16       -1.13      1.13 o 
   8   3   4       16.16       -0.22      6.23 o 
   9   3   4        2.92       -3.59      7.05 o 
  10   3   4        0.18       12.38     11.38 o 
  -8   4   4        0.04       -2.36      6.09 o 
  -7   4   4       16.22       14.39      7.35 o 
  -6   4   4       53.41       61.27      8.94 o 
  -5   4   4       12.15       15.40      2.89 o 
  -4   4   4       60.27       61.92      3.67 o 
  -3   4   4      264.86      262.88     10.52 o 
  -2   4   4      354.46      340.75     10.28 o 
  -1   4   4      522.66      464.97     12.20 o 
   0   4   4     3295.74     3811.10     95.33 o 
   1   4   4      220.10      217.70      6.14 o 
   2   4   4     2564.34     2672.29     67.19 o 
   3   4   4        0.47        1.92      0.80 o 
   4   4   4       83.54       67.39      4.81 o 
   5   4   4       84.42       67.29      6.90 o 
   6   4   4       52.75       11.27      8.09 o 
   7   4   4       17.14       19.85      4.65 o 
   8   4   4        7.94        5.12      2.80 o 
   9   4   4       11.85       10.63      6.82 o 
  10   4   4        0.20        2.03     12.24 o 
  -8   5   4        0.37        2.83      5.83 o 
  -7   5   4        0.38       -5.04      5.04 o 
  -6   5   4        3.78        5.90      6.03 o 
  -5   5   4       97.80      126.62     27.31 o 
  -4   5   4       14.44       19.89      2.04 o 
  -3   5   4      128.11      116.93      3.99 o 
  -2   5   4        0.22        3.34      0.67 o 
  -1   5   4      707.37      774.20     24.96 o 
   0   5   4      156.58      170.44      5.06 o 
   1   5   4     6447.98     7891.00    198.09 o 
   2   5   4      487.66      480.39     12.87 o 
   3   5   4     1705.69     1608.08     41.28 o 
   4   5   4        1.63        2.46      0.86 o 
   5   5   4       15.40       19.44      1.89 o 
   6   5   4       38.28       29.90     19.28 o 
   7   5   4       20.02       20.31      9.02 o 
   8   5   4        8.36       11.22      6.86 o 
   9   5   4        0.32        6.03      7.32 o 
  -7   6   4        3.80        3.94      5.33 o 
  -6   6   4       26.34       34.27      6.78 o 
  -5   6   4        5.37        3.51      4.06 o 
  -4   6   4        1.15        0.55      1.12 o 
  -3   6   4      108.66      117.61      4.10 o 
  -2   6   4      430.51      447.05     12.16 o 
  -1   6   4      171.85      137.03      7.29 o 
   0   6   4      445.41      518.57     13.79 o 
   1   6   4       10.62       10.48      1.15 o 
   2   6   4      425.64      407.82     11.23 o 
   3   6   4      147.32      125.48      4.29 o 
   4   6   4      423.90      464.18     13.06 o 
   5   6   4       93.27       94.72      4.31 o 
   6   6   4        3.86        1.69      2.29 o 
   7   6   4        0.98        1.11      1.20 o 
   8   6   4       29.63       59.70     23.56 o 
   9   6   4        0.07        0.79      4.63 o 
  -7   7   4        0.57        3.60      5.46 o 
  -6   7   4        2.62        2.26      4.94 o 
  -5   7   4        3.58        5.72      3.80 o 
  -4   7   4       14.52       16.70      6.06 o 
  -3   7   4        7.85        6.61      1.90 o 
  -2   7   4       22.87       22.05      1.63 o 
  -1   7   4       93.70      105.83      4.32 o 
   0   7   4      186.05      130.73      4.35 o 
   1   7   4        1.69        6.95      1.01 o 
   2   7   4       11.79       16.29      1.74 o 
   3   7   4       75.09       80.56      3.23 o 
   4   7   4      127.69      119.85      4.91 o 
   5   7   4        0.38        0.62      1.09 o 
   6   7   4        5.57        3.28      2.94 o 
   7   7   4        1.11        2.08      2.50 o 
   8   7   4       14.85       27.31     14.21 o 
   9   7   4        1.22        4.71      5.49 o 
  -7   8   4        0.01       -3.85      3.85 o 
  -6   8   4       33.43       41.61      7.16 o 
  -5   8   4        1.22       -1.98      3.33 o 
  -4   8   4        9.66       14.09      3.82 o 
  -3   8   4      129.72      134.88      4.78 o 
  -2   8   4        0.07       -0.73      0.77 o 
  -1   8   4       11.34       12.53      1.61 o 
   0   8   4       18.85       17.53      1.57 o 
   1   8   4       21.87       19.44      2.56 o 
   2   8   4        4.05        5.30      1.18 o 
   3   8   4      105.49       92.47      4.04 o 
   4   8   4       18.75       16.94      1.79 o 
   5   8   4       92.24       85.63      4.21 o 
   6   8   4        3.03        2.40      1.65 o 
   7   8   4       57.22       63.51     11.10 o 
   8   8   4        0.08        1.38      5.04 o 
   9   8   4        0.27        2.17      7.35 o 
  -6   9   4        5.17        2.56      4.53 o 
  -5   9   4        2.61       -1.36      3.50 o 
  -4   9   4       35.48       30.49      4.98 o 
  -3   9   4      246.87      239.73      9.09 o 
  -2   9   4       87.82       76.41      3.42 o 
  -1   9   4      169.04      157.92      6.07 o 
   0   9   4        6.75        4.70      1.52 o 
   1   9   4       55.76       50.88      3.27 o 
   2   9   4       34.33       36.41      2.46 o 
   3   9   4       17.73       17.67      1.92 o 
   4   9   4        2.63        0.82      1.00 o 
   5   9   4      280.76      292.14     10.27 o 
   6   9   4        0.00       -1.16      1.16 o 
   7   9   4       39.28       43.23      3.40 o 
   8   9   4        5.29       17.77     12.24 o 
   9   9   4        5.03       16.94     13.90 o 
  -6  10   4       13.17       14.37      8.70 o 
  -5  10   4       41.74       50.90      6.74 o 
  -4  10   4        0.78        0.26      3.78 o 
  -3  10   4      200.90      154.06     12.92 o 
  -2  10   4        8.62        8.11      1.86 o 
  -1  10   4      261.43      271.83      8.97 o 
   0  10   4        8.96        8.25      1.81 o 
   1  10   4       16.21       11.88      1.83 o 
   2  10   4        0.43        2.67      1.22 o 
   3  10   4       84.22       77.30      3.80 o 
   4  10   4        2.21        0.39      1.16 o 
   5  10   4       70.20       60.95      6.42 o 
   6  10   4       69.35       70.57      4.38 o 
   7  10   4       37.69       54.58      3.89 o 
   8  10   4        0.00        2.03     11.19 o 
  -5  11   4        0.01        1.91      4.40 o 
  -4  11   4       18.63       17.51      4.93 o 
  -3  11   4        0.07       -0.07      0.90 o 
  -2  11   4       54.53       48.76      3.86 o 
  -1  11   4        2.07       -0.26      2.29 o 
   0  11   4        0.53       -0.16      1.30 o 
   1  11   4      120.15      112.52      6.40 o 
   2  11   4       13.95        9.94      1.97 o 
   3  11   4       91.27       91.30      6.97 o 
   4  11   4       45.93       55.55      3.52 o 
   5  11   4       13.48       13.28      2.13 o 
   6  11   4       22.91       17.30      3.85 o 
   7  11   4       30.23       25.53      8.26 o 
   8  11   4        0.76        0.98      3.44 o 
  -4  12   4        0.68       -0.37      4.18 o 
  -3  12   4        6.48        3.62      2.18 o 
  -2  12   4       13.20       12.78      2.79 o 
  -1  12   4      119.97      112.58      6.45 o 
   0  12   4      521.00      482.16     28.46 o 
   1  12   4        5.98        5.10      1.40 o 
   2  12   4      470.56      422.85     17.57 o 
   3  12   4       13.37       13.06      2.20 o 
   4  12   4      207.74      234.85      8.91 o 
   5  12   4       98.11       89.40      4.79 o 
   6  12   4        0.59        0.49      1.78 o 
   7  12   4       14.41       22.73      2.84 o 
  -4  13   4       14.57        9.53      5.47 o 
  -3  13   4        4.13        8.20      3.29 o 
  -2  13   4       26.08       29.85      4.18 o 
  -1  13   4        0.10       -0.45      2.14 o 
   0  13   4       13.87       16.16      2.40 o 
   1  13   4        1.44        2.63      1.42 o 
   2  13   4        1.68        2.86      1.52 o 
   3  13   4       10.30       11.32      2.04 o 
   4  13   4       20.60       13.92      2.17 o 
   5  13   4        0.37        1.63      1.58 o 
   6  13   4        1.54        1.85      4.31 o 
   7  13   4        0.31        0.16      3.23 o 
  -3  14   4        3.78        2.65      2.92 o 
  -2  14   4       10.80       14.32      3.09 o 
  -1  14   4       20.84       13.06      3.06 o 
   0  14   4        2.62        1.57      2.32 o 
   1  14   4        1.71        2.24      1.67 o 
   2  14   4        6.94        5.79      1.69 o 
   3  14   4       11.88       12.09      2.44 o 
   4  14   4       33.41       32.91      7.78 o 
   5  14   4        1.02       -0.25      1.57 o 
   6  14   4       18.17       19.39      2.88 o 
  -1  15   4        0.48        2.15      2.54 o 
   0  15   4       59.65       66.48      5.57 o 
   1  15   4        3.45        6.19      7.07 o 
   2  15   4        0.01        1.24      1.64 o 
   3  15   4        3.76        1.22      5.35 o 
   4  15   4       13.96       22.19      5.07 o 
   5  15   4        0.99        0.72      1.79 o 
   1  16   4        9.65        2.09      2.89 o 
   2  16   4       10.58       15.31      2.89 o 
   3  16   4        5.39        8.51      2.42 o 
  -3 -15   5        9.66        5.90      2.68 o 
  -2 -15   5        0.77        3.11      2.12 o 
  -1 -15   5        0.02       -0.93      4.18 o 
   0 -15   5        0.11       -0.80      3.44 o 
   1 -15   5       18.45       27.43      3.61 o 
  -5 -14   5        8.45       10.37      4.46 o 
  -4 -14   5        1.91        2.75      2.21 o 
  -3 -14   5        0.00        0.07      1.67 o 
  -2 -14   5        0.63        0.51      4.03 o 
  -1 -14   5       21.39       18.84      2.91 o 
   0 -14   5        1.46        1.82      1.79 o 
   1 -14   5        4.52        5.18      2.08 o 
   2 -14   5        1.67       -0.69      1.81 o 
   3 -14   5        1.41        5.90      2.22 o 
  -6 -13   5        1.88       -2.22      3.67 o 
  -5 -13   5        0.26        0.35      4.71 o 
  -4 -13   5        4.59        4.24      3.23 o 
  -3 -13   5       65.85       60.04      6.28 o 
  -2 -13   5      103.30      107.96      6.17 o 
  -1 -13   5        0.92        0.28      2.40 o 
   0 -13   5       55.59       60.72      4.48 o 
   1 -13   5       26.64       23.80      3.00 o 
   2 -13   5       17.25       11.00      2.42 o 
   3 -13   5        8.00        2.95      2.03 o 
   4 -13   5        8.68       10.62      5.97 o 
  -6 -12   5       17.23       19.21      5.10 o 
  -5 -12   5       31.15       27.29      5.19 o 
  -4 -12   5       12.68       17.57      2.38 o 
  -3 -12   5       26.86       20.27      2.37 o 
  -2 -12   5        4.20        6.87      2.99 o 
  -1 -12   5      208.82      209.95      9.38 o 
   0 -12   5        0.18        2.24      2.34 o 
   1 -12   5       26.45       25.96      2.96 o 
   2 -12   5        3.64       -0.32      1.75 o 
   3 -12   5        4.04        3.25      1.90 o 
   4 -12   5        0.79       -1.81      1.81 o 
   5 -12   5        1.10        2.52      2.16 o 
  -7 -11   5        2.08       -4.98      4.98 o 
  -6 -11   5        0.36        0.08      3.34 o 
  -5 -11   5       24.43       27.89      5.37 o 
  -4 -11   5       13.86       13.82      2.18 o 
  -3 -11   5       45.72       53.19      3.35 o 
  -2 -11   5       62.53       67.27      3.84 o 
  -1 -11   5      141.32      137.46      5.69 o 
   0 -11   5       22.29       18.20      2.54 o 
   1 -11   5      541.62      523.29     22.51 o 
   2 -11   5        5.14        4.97      1.94 o 
   3 -11   5       30.88       29.01      7.38 o 
   4 -11   5       11.33       10.77      2.42 o 
   5 -11   5       11.61        9.49      2.54 o 
   6 -11   5        7.65        8.41      2.59 o 
  -7 -10   5       10.37        9.09      4.09 o 
  -6 -10   5        4.86        5.46      3.42 o 
  -5 -10   5       29.82       21.85      5.69 o 
  -4 -10   5       72.47       64.47      3.71 o 
  -3 -10   5      654.26      705.35     21.58 o 
  -2 -10   5       10.14       10.46      1.76 o 
  -1 -10   5      117.93      141.82      5.64 o 
   0 -10   5       38.80       39.61      2.68 o 
   1 -10   5      102.62       89.14      6.30 o 
   2 -10   5      730.18      699.23     25.27 o 
   3 -10   5       47.20       36.33      3.19 o 
   4 -10   5        9.67        9.26      2.08 o 
   5 -10   5       67.65       63.86      4.36 o 
   6 -10   5        0.39        0.95      2.00 o 
  -8  -9   5        0.01       -0.43      3.21 o 
  -7  -9   5        4.17        2.56      3.21 o 
  -6  -9   5        0.83       -2.64      2.64 o 
  -5  -9   5       17.76       18.04      4.25 o 
  -4  -9   5      399.58      387.53     18.39 o 
  -3  -9   5       20.54       29.37      2.43 o 
  -2  -9   5       11.82       11.53      1.64 o 
  -1  -9   5        1.52        3.50      1.27 o 
   0  -9   5        7.14        7.70      1.43 o 
   1  -9   5        0.80        2.40      1.47 o 
   2  -9   5       15.84       16.89      2.15 o 
   3  -9   5       85.11       91.14      4.81 o 
   4  -9   5       70.82       72.99      4.20 o 
   5  -9   5        7.16        8.13      2.16 o 
   6  -9   5       14.42       17.78      2.74 o 
   7  -9   5        6.65        4.41      4.02 o 
  -8  -8   5        0.06        1.13      7.72 o 
  -7  -8   5        7.49        6.47      3.25 o 
  -6  -8   5        5.05        2.85      3.11 o 
  -5  -8   5      162.52      183.48     36.47 o 
  -4  -8   5       32.75       42.15      5.32 o 
  -3  -8   5       47.12       40.51      3.82 o 
  -2  -8   5       34.59       39.90      2.53 o 
  -1  -8   5      334.73      371.93     11.52 o 
   0  -8   5       61.81       88.68      3.50 o 
   1  -8   5      757.08      869.96     22.61 o 
   2  -8   5      159.96      156.74      6.07 o 
   3  -8   5      237.73      234.32      8.66 o 
   4  -8   5       15.78       11.22      1.97 o 
   5  -8   5        1.44        0.14      1.62 o 
   6  -8   5        6.30       10.36      2.72 o 
   7  -8   5        0.23        0.59      2.19 o 
  -8  -7   5        0.00        1.60      2.86 o 
  -7  -7   5        0.06       -2.42      2.42 o 
  -6  -7   5       62.17       58.99      6.07 o 
  -5  -7   5       16.69        9.12      3.52 o 
  -4  -7   5       49.54       43.35      4.80 o 
  -3  -7   5       35.78       35.55      2.33 o 
  -2  -7   5      904.49     1029.02     33.49 o 
  -1  -7   5       23.76       32.46      2.22 o 
   0  -7   5     1405.46     1878.55     47.81 o 
   1  -7   5       24.92       32.74      2.67 o 
   2  -7   5      411.27      439.45     14.36 o 
   3  -7   5        2.94        3.23      1.28 o 
   4  -7   5       89.48       89.71      4.45 o 
   5  -7   5       10.76       10.36      2.12 o 
   6  -7   5        1.07       -1.42      1.55 o 
   7  -7   5       17.40       16.44      4.32 o 
   8  -7   5        8.79        7.74      4.18 o 
  -8  -6   5        4.36        7.28      5.41 o 
  -7  -6   5       17.67       16.96      6.33 o 
  -6  -6   5       11.35        8.52      7.50 o 
  -5  -6   5      132.26      104.31     15.71 o 
  -4  -6   5       26.71       27.76      3.39 o 
  -3  -6   5        0.72       -0.02      0.92 o 
  -2  -6   5       41.11       38.68      2.44 o 
  -1  -6   5        0.13        0.46      0.63 o 
   0  -6   5      111.49      161.42      5.04 o 
   1  -6   5        3.83        4.61      0.92 o 
   2  -6   5      378.09      456.54     14.83 o 
   3  -6   5        0.08        2.81      1.20 o 
   4  -6   5       30.36       33.97      2.55 o 
   5  -6   5       94.50       95.77      4.82 o 
   6  -6   5       58.88       74.03      4.55 o 
   7  -6   5       17.93       14.50      2.46 o 
   8  -6   5        0.72        4.50      3.90 o 
  -8  -5   5       26.22       27.90     10.55 o 
  -7  -5   5       31.18       42.98      9.35 o 
  -6  -5   5      178.99      167.28     25.74 o 
  -5  -5   5       11.62        9.96      3.06 o 
  -4  -5   5       25.26       23.42      2.94 o 
  -3  -5   5       26.06       18.10      1.37 o 
  -2  -5   5        3.28        3.00      0.84 o 
  -1  -5   5      832.82     1052.08     27.06 o 
   0  -5   5       36.17       27.39      1.47 o 
   1  -5   5      749.56      871.98     24.30 o 
   2  -5   5      120.47      128.33      4.94 o 
   3  -5   5       10.10       11.27      1.54 o 
   4  -5   5        0.00       -0.14      0.99 o 
   5  -5   5       20.02       22.91      2.37 o 
   6  -5   5      197.74      234.47      9.14 o 
   7  -5   5       54.34       61.90      4.28 o 
   8  -5   5       74.65       77.51      7.88 o 
  -8  -4   5       31.60       36.47      9.47 o 
  -7  -4   5       59.67       28.75      8.31 o 
  -6  -4   5       19.96       15.87      3.41 o 
  -5  -4   5       80.24       66.61      6.84 o 
  -4  -4   5       11.75        9.58      2.71 o 
  -3  -4   5       86.36       79.93      3.05 o 
  -2  -4   5      673.02      799.32     21.00 o 
  -1  -4   5      283.14      341.26      9.29 o 
   0  -4   5        0.08       -0.30      0.48 o 
   1  -4   5      345.43      415.84     11.89 o 
   2  -4   5     1303.79     1669.86     70.52 o 
   3  -4   5       33.21       27.67      1.99 o 
   4  -4   5      404.05      420.58     13.90 o 
   5  -4   5      128.82      149.86      6.29 o 
   6  -4   5       42.42       33.62      5.38 o 
   7  -4   5      135.12      127.36     13.97 o 
   8  -4   5        0.91        2.17      3.88 o 
   9  -4   5        0.39        3.09      6.98 o 
  -9  -3   5        1.87        4.18      3.21 o 
  -8  -3   5       41.58       43.26      7.63 o 
  -7  -3   5       28.74       23.86      3.71 o 
  -6  -3   5       72.10       36.86      8.46 o 
  -5  -3   5       23.50       16.49      2.95 o 
  -4  -3   5       68.12       68.39      8.21 o 
  -3  -3   5       56.50       54.32      2.25 o 
  -2  -3   5        0.70        1.14      0.66 o 
  -1  -3   5      499.56      619.29     16.22 o 
   0  -3   5      130.60      147.48      4.67 o 
   1  -3   5      444.70      563.97     14.67 o 
   2  -3   5      295.46      435.27     15.27 o 
   3  -3   5       23.56       25.90      2.51 o 
   4  -3   5        1.19       -0.90      3.72 o 
   5  -3   5        5.00        5.93      2.79 o 
   6  -3   5        7.60        8.15      3.57 o 
   7  -3   5        1.88        1.46      2.72 o 
   8  -3   5       90.45       96.26      8.93 o 
   9  -3   5        3.74        2.32      3.68 o 
  -9  -2   5       36.72       28.85     17.22 o 
  -8  -2   5        7.46        7.03      3.03 o 
  -7  -2   5       13.80       17.13      3.37 o 
  -6  -2   5      360.32      302.95     22.42 o 
  -5  -2   5        0.28        3.07      3.07 o 
  -4  -2   5      294.53      234.76      9.53 o 
  -3  -2   5       99.39      108.82      6.87 o 
  -2  -2   5      990.12     1114.86     31.19 o 
  -1  -2   5      390.45      423.94     12.22 o 
   0  -2   5       49.50       49.10      2.14 o 
   1  -2   5      119.45      145.81      4.18 o 
   2  -2   5      448.48      485.65     12.70 o 
   3  -2   5     1761.37     2243.42     66.64 o 
   4  -2   5      178.25      166.89     10.74 o 
   5  -2   5        3.85        1.17      1.48 o 
   6  -2   5      284.35      262.01     18.57 o 
   7  -2   5       73.58       76.44      5.87 o 
   8  -2   5       34.66       24.72      5.74 o 
   9  -2   5        8.02       12.51      5.09 o 
  -8  -1   5       41.04       44.88     11.84 o 
  -7  -1   5        0.00       -1.88      1.88 o 
  -6  -1   5       26.90       23.77      3.18 o 
  -5  -1   5       92.82       92.46      6.60 o 
  -4  -1   5       53.81       50.09      3.76 o 
  -3  -1   5     1103.42     1058.65     34.76 o 
  -2  -1   5      416.05      376.02     12.61 o 
  -1  -1   5      630.23      802.43     20.79 o 
   0  -1   5       43.43       48.60      1.75 o 
   1  -1   5       11.25       22.84      1.08 o 
   2  -1   5       18.79       14.59      0.97 o 
   3  -1   5        6.69        9.01      0.92 o 
   4  -1   5     1069.45      952.12     53.50 o 
   5  -1   5      114.02      126.39      5.89 o 
   6  -1   5        2.10        2.44      5.82 o 
   7  -1   5        9.71        4.10      1.64 o 
   8  -1   5       43.56       42.99     12.67 o 
   9  -1   5        9.36       12.94      5.25 o 
  -8   0   5        2.00        9.96      9.37 o 
  -7   0   5       15.32       23.04      3.34 o 
  -6   0   5       61.43       74.25     12.33 o 
  -5   0   5       13.63       14.81      2.30 o 
  -4   0   5      837.36      887.11     30.04 o 
  -3   0   5      107.77      107.19      6.74 o 
  -2   0   5        1.36        1.15      0.43 o 
  -1   0   5      132.24      113.66      3.51 o 
   0   0   5      539.11      659.51     24.87 o 
   1   0   5     2129.37     2695.82     79.34 o 
   2   0   5      873.34      914.61     24.32 o 
   3   0   5       13.22       11.99      1.04 o 
   4   0   5      236.72      196.11      6.57 o 
   5   0   5       66.72       55.38      7.14 o 
   6   0   5      291.78      132.98     13.07 o 
   7   0   5       26.22       27.28      2.66 o 
   8   0   5       33.30       39.13     11.56 o 
   9   0   5        6.24        6.10      7.87 o 
  -8   1   5       21.78       16.52     10.02 o 
  -7   1   5       19.70       22.59      4.82 o 
  -6   1   5        5.39        5.96      3.17 o 
  -5   1   5        0.58        0.95      2.50 o 
  -4   1   5       16.97       16.47      2.07 o 
  -3   1   5      483.59      440.21     15.31 o 
  -2   1   5     1428.80     1564.38     39.24 o 
  -1   1   5       92.43       69.15      2.41 o 
   0   1   5      941.76      983.61     25.11 o 
   1   1   5      507.61      534.65     15.47 o 
   2   1   5     2159.01     2290.72     67.83 o 
   3   1   5       37.32       31.12      3.68 o 
   4   1   5        9.23        4.55      3.19 o 
   5   1   5       54.06       41.45      6.99 o 
   6   1   5       22.30       13.55      5.38 o 
   7   1   5        0.25       -1.34      2.47 o 
   8   1   5        7.12       -2.79      4.80 o 
   9   1   5        0.43        2.02      5.66 o 
  -8   2   5        3.66       -2.55      8.91 o 
  -7   2   5        0.58        0.44      7.75 o 
  -6   2   5        0.14        2.78      1.80 o 
  -5   2   5       31.23       36.92      5.79 o 
  -4   2   5       68.59       69.88      4.17 o 
  -3   2   5      244.50      242.29      7.04 o 
  -2   2   5      545.59      501.31     14.69 o 
  -1   2   5       85.92       87.12      3.07 o 
   0   2   5        5.99        3.37      0.77 o 
   1   2   5     3299.99     3498.00     98.14 o 
   2   2   5        0.06       -0.37      0.44 o 
   3   2   5        5.04        3.98      1.36 o 
   4   2   5      122.07      109.95      4.01 o 
   5   2   5       62.47       68.56      3.35 o 
   6   2   5        0.20        1.10      1.13 o 
   7   2   5        0.29       -0.46      3.14 o 
   8   2   5        5.09       -1.23      5.72 o 
   9   2   5        2.30       -2.16      5.69 o 
  10   2   5        6.29        8.54      7.06 o 
  -8   3   5        1.58       -0.77      8.07 o 
  -7   3   5       17.03       18.67      8.28 o 
  -6   3   5       10.12       10.73      3.14 o 
  -5   3   5       93.98      105.17     13.38 o 
  -4   3   5        9.59       14.39      2.03 o 
  -3   3   5      671.62      684.77     18.09 o 
  -2   3   5        7.70        4.31      0.73 o 
  -1   3   5      477.29      521.62     13.66 o 
   0   3   5     1325.65     1582.11     50.10 o 
   1   3   5      218.37      197.42      6.28 o 
   2   3   5     2457.87     2524.81     70.49 o 
   3   3   5     1753.37     1792.44     45.46 o 
   4   3   5       73.19       75.82      5.90 o 
   5   3   5       78.17       35.49      3.75 o 
   6   3   5       10.74        3.80      3.15 o 
   7   3   5       18.88       20.98      9.16 o 
   8   3   5       24.99       27.74     12.67 o 
   9   3   5        0.74        7.52     10.61 o 
  10   3   5        0.00        4.18      7.02 o 
  -8   4   5        0.54       -2.61      5.84 o 
  -7   4   5        0.19        2.95      6.32 o 
  -6   4   5       11.24       16.40      9.84 o 
  -5   4   5       18.85       23.99      5.49 o 
  -4   4   5      136.41      142.63      6.59 o 
  -3   4   5        1.04        2.58      1.13 o 
  -2   4   5        3.35        3.22      0.84 o 
  -1   4   5     1644.45     1863.89     46.98 o 
   0   4   5      117.85      103.34      3.37 o 
   1   4   5     3558.46     4070.35    102.80 o 
   2   4   5      346.57      309.96     11.93 o 
   3   4   5     1011.75     1141.45     29.62 o 
   4   4   5        9.85        9.79      1.21 o 
   5   4   5       20.27       14.17      1.44 o 
   6   4   5       27.49        8.57      2.65 o 
   7   4   5       41.22       36.09      8.76 o 
   8   4   5        0.21        0.30      3.28 o 
   9   4   5        0.34       -4.29      5.97 o 
  -7   5   5        8.82       16.60      7.11 o 
  -6   5   5        5.28        4.60      5.34 o 
  -5   5   5        4.19        3.45      1.55 o 
  -4   5   5      117.02      123.72      5.89 o 
  -3   5   5       24.99       20.99      1.54 o 
  -2   5   5        7.70        4.34      1.14 o 
  -1   5   5       50.38       42.36      3.11 o 
   0   5   5     1694.33     1889.34     47.70 o 
   1   5   5       37.02       39.84      2.90 o 
   2   5   5      954.82     1045.83     27.06 o 
   3   5   5      185.14      162.96      8.22 o 
   4   5   5        1.93       -0.87      1.45 o 
   5   5   5       56.76       53.02      4.48 o 
   6   5   5       96.54      103.82      5.23 o 
   7   5   5        4.66        4.82      1.81 o 
   8   5   5        5.99       15.08      8.46 o 
   9   5   5        1.95        8.06      7.01 o 
  -7   6   5       11.71       25.03      7.87 o 
  -6   6   5        4.06        8.88      5.87 o 
  -5   6   5        1.92        1.63      7.35 o 
  -4   6   5       18.07       24.90      2.48 o 
  -3   6   5       10.38       13.83      1.28 o 
  -2   6   5       28.35       31.01      3.16 o 
  -1   6   5      106.14      146.99      5.86 o 
   0   6   5        4.76        6.36      1.02 o 
   1   6   5      142.91      176.05      5.38 o 
   2   6   5        0.33        0.80      0.72 o 
   3   6   5      162.61      201.69      6.27 o 
   4   6   5        4.15        5.91      1.22 o 
   5   6   5        0.41        0.70      1.38 o 
   6   6   5        2.64        2.20      1.19 o 
   7   6   5        0.98        1.85      1.30 o 
   8   6   5        2.24       11.86      5.38 o 
   9   6   5        4.48        2.95      7.50 o 
  -7   7   5        4.73        4.23      5.88 o 
  -6   7   5        0.42       -3.14      4.74 o 
  -5   7   5        3.91        3.26      4.31 o 
  -4   7   5       86.25       98.74      5.60 o 
  -3   7   5       25.71       26.18      1.81 o 
  -2   7   5       81.32       77.02      3.55 o 
  -1   7   5        1.16        0.41      0.76 o 
   0   7   5        4.48        7.25      1.14 o 
   1   7   5        0.10        0.24      0.72 o 
   2   7   5        5.52        5.40      1.43 o 
   3   7   5        5.48       10.39      1.31 o 
   4   7   5       32.96       31.47      2.34 o 
   5   7   5       56.59       61.32      3.37 o 
   6   7   5        0.39        0.25      1.16 o 
   7   7   5        1.22       -0.27      1.26 o 
   8   7   5        1.37       -0.72      2.45 o 
   9   7   5        0.00        8.56      5.51 o 
  -6   8   5       32.94       37.64      6.51 o 
  -5   8   5       67.93       69.93      7.97 o 
  -4   8   5       27.64       29.14      9.23 o 
  -3   8   5        6.42        5.94      1.58 o 
  -2   8   5        9.77       12.25      1.58 o 
  -1   8   5      118.82      101.55      3.83 o 
   0   8   5       84.40       72.34      5.00 o 
   1   8   5      163.01      190.42      6.03 o 
   2   8   5        2.63        2.26      0.96 o 
   3   8   5        0.53        1.77      1.27 o 
   4   8   5        2.57        1.31      0.98 o 
   5   8   5        5.12        5.51      1.67 o 
   6   8   5       50.95       61.01      6.29 o 
   7   8   5       53.76       62.08      4.83 o 
   8   8   5        1.57       -0.52      5.41 o 
   9   8   5       28.81       90.60     13.16 o 
  -6   9   5       11.30       15.07      5.64 o 
  -5   9   5      201.61      236.66     15.27 o 
  -4   9   5        5.87        8.66      4.02 o 
  -3   9   5      129.76      131.36      5.87 o 
  -2   9   5        0.86       -0.57      0.66 o 
  -1   9   5       83.47       79.76      6.08 o 
   0   9   5       37.37       46.38      3.99 o 
   1   9   5       87.71       94.40      4.11 o 
   2   9   5        2.85        4.76      1.26 o 
   3   9   5       82.97       74.99      3.71 o 
   4   9   5       92.94       98.39      7.50 o 
   5   9   5       45.82       43.28      3.00 o 
   6   9   5        9.89        7.92      1.84 o 
   7   9   5       52.38       49.05      7.57 o 
   8   9   5       16.49       27.92      5.54 o 
   9   9   5        6.67       26.75      8.00 o 
  -5  10   5       26.28       29.22      6.77 o 
  -4  10   5       12.26       12.36      8.98 o 
  -3  10   5        0.35       -1.57      1.57 o 
  -2  10   5       79.67       63.21      3.19 o 
  -1  10   5       17.82       18.87      2.39 o 
   0  10   5      201.23      198.27      7.17 o 
   1  10   5       22.85       26.01      2.41 o 
   2  10   5       45.60       37.02      2.73 o 
   3  10   5        0.27       -0.97      1.14 o 
   4  10   5       77.36       62.92      3.71 o 
   5  10   5        1.36        0.76      1.60 o 
   6  10   5       65.88       79.75      4.52 o 
   7  10   5       10.06        4.34      1.76 o 
   8  10   5       12.57       21.71      5.10 o 
  -5  11   5       62.79       74.35      9.47 o 
  -4  11   5        0.00        3.39      6.46 o 
  -3  11   5      122.83      113.84      7.01 o 
  -2  11   5       37.93       38.18      3.64 o 
  -1  11   5       83.05       98.79      5.23 o 
   0  11   5      327.28      315.04     10.51 o 
   1  11   5      134.39      149.15      6.25 o 
   2  11   5      465.22      474.41     15.06 o 
   3  11   5       18.66       20.80      2.46 o 
   4  11   5      162.37      131.63      5.89 o 
   5  11   5        0.63        0.38      1.39 o 
   6  11   5        3.56        6.01      2.64 o 
   7  11   5       93.52      104.08      5.69 o 
   8  11   5        0.00        1.29      3.32 o 
  -4  12   5        6.90        5.97      4.67 o 
  -3  12   5       32.61       29.65      6.27 o 
  -2  12   5      139.41      160.63     11.44 o 
  -1  12   5        0.01       -1.24      1.24 o 
   0  12   5        0.02        0.81      1.66 o 
   1  12   5       31.78       31.95      2.92 o 
   2  12   5       59.15       44.59      3.25 o 
   3  12   5       69.57       83.89      4.41 o 
   4  12   5        0.03        0.48      1.78 o 
   5  12   5        2.64        4.27      1.94 o 
   6  12   5        6.18        8.98      2.05 o 
   7  12   5        2.07       -1.00      1.51 o 
  -3  13   5       44.68       42.19      7.75 o 
  -2  13   5       17.72       14.34      3.05 o 
  -1  13   5       20.90       17.49      7.81 o 
   0  13   5        2.99       -0.50      1.54 o 
   1  13   5       16.97       15.26      2.43 o 
   2  13   5       25.66       18.29      4.55 o 
   3  13   5        4.30       -0.66      2.92 o 
   4  13   5        2.25        6.38      5.29 o 
   5  13   5        4.19        8.55      3.04 o 
   6  13   5        4.62        4.33      1.88 o 
   7  13   5       10.21       11.94      5.23 o 
  -2  14   5        0.49        0.23      2.55 o 
  -1  14   5        0.04        2.66      2.58 o 
   0  14   5       22.62       24.91      4.80 o 
   1  14   5       14.40       13.97      3.60 o 
   2  14   5       10.10        8.90      3.17 o 
   3  14   5       20.87       19.54      2.81 o 
   4  14   5       13.00       21.72      3.00 o 
   5  14   5        1.70        3.11      4.12 o 
   6  14   5        1.81        1.83      2.34 o 
  -1  15   5       21.58       23.99      4.61 o 
   0  15   5        0.00        0.62      3.14 o 
   1  15   5       23.37       28.41      3.37 o 
   2  15   5        2.16        7.43      2.34 o 
   3  15   5        2.78        2.85      1.77 o 
   4  15   5        9.18        6.47      2.06 o 
   5  15   5        6.22        5.19      4.92 o 
   2  16   5        0.08       -0.40      1.99 o 
   3  16   5       50.10       69.48      5.17 o 
  -3 -15   6        0.66        1.91      2.19 o 
  -2 -15   6        0.51       -0.81      1.98 o 
  -1 -15   6       11.17       10.63      2.72 o 
   0 -15   6        0.49        4.45      2.25 o 
   1 -15   6        0.27        1.42      1.98 o 
  -4 -14   6       52.81       48.10     10.18 o 
  -3 -14   6       10.73        7.43      2.12 o 
  -2 -14   6        1.50       -1.04      4.74 o 
  -1 -14   6        1.51        1.32      1.63 o 
   0 -14   6        0.88        0.86      1.93 o 
   1 -14   6        3.82        2.75      3.78 o 
   2 -14   6       81.94       75.57      5.12 o 
   3 -14   6        5.40        8.56      2.71 o 
  -5 -13   6        0.01        0.25      4.77 o 
  -4 -13   6        2.95        5.31      4.07 o 
  -3 -13   6       11.93       16.10      4.09 o 
  -2 -13   6       36.39       28.69      4.04 o 
  -1 -13   6        1.12        4.12      2.52 o 
   0 -13   6        2.77        1.62      2.21 o 
   1 -13   6       92.44       88.88      5.50 o 
   2 -13   6        5.73        3.97      2.00 o 
   3 -13   6       11.52       10.24      2.60 o 
   4 -13   6        2.22        2.70      2.23 o 
  -6 -12   6        0.07        1.87      4.24 o 
  -5 -12   6        7.13        7.04      6.15 o 
  -4 -12   6        4.11        3.44      3.72 o 
  -3 -12   6       33.63       32.67      2.82 o 
  -2 -12   6        1.71        0.13      1.50 o 
  -1 -12   6       39.47       44.78      6.03 o 
   0 -12   6      234.26      239.23     10.41 o 
   1 -12   6       13.31       15.32      2.59 o 
   2 -12   6        1.19        1.31      1.82 o 
   3 -12   6       15.81        9.08      3.84 o 
   4 -12   6        1.07        1.91      2.55 o 
   5 -12   6        4.65        2.13      2.38 o 
  -6 -11   6        0.36       -0.90      2.99 o 
  -5 -11   6       36.13       30.78      5.35 o 
  -4 -11   6        2.65        0.99      3.12 o 
  -3 -11   6       46.33       43.04      3.10 o 
  -2 -11   6      401.05      416.57     16.37 o 
  -1 -11   6      420.17      441.93     14.05 o 
   0 -11   6      476.10      486.31     18.47 o 
   1 -11   6       41.32       33.71      3.38 o 
   2 -11   6       15.43       15.91      2.50 o 
   3 -11   6       20.09       17.82      2.68 o 
   4 -11   6       35.37       30.92      3.42 o 
   5 -11   6        1.04       -1.83      1.83 o 
  -7 -10   6        1.81        2.22      5.84 o 
  -6 -10   6        6.91        1.48      3.54 o 
  -5 -10   6        0.97        2.03      2.79 o 
  -4 -10   6       31.27       26.00      4.50 o 
  -3 -10   6      138.15      148.60      6.20 o 
  -2 -10   6      330.41      396.30     12.79 o 
  -1 -10   6       15.47       16.98      2.09 o 
   0 -10   6      108.15      121.80      8.98 o 
   1 -10   6        2.26        2.76      1.71 o 
   2 -10   6       42.15       30.51      3.37 o 
   3 -10   6        0.87        1.73      1.81 o 
   4 -10   6       11.44       12.95      2.26 o 
   5 -10   6        2.58       -0.08      2.44 o 
   6 -10   6        0.02       -2.01      3.14 o 
  -7  -9   6        0.06       -0.44      2.49 o 
  -6  -9   6        1.07       -3.40      6.30 o 
  -5  -9   6        0.20        0.50      2.85 o 
  -4  -9   6        3.02        1.89      2.66 o 
  -3  -9   6      217.09      234.31      8.40 o 
  -2  -9   6      234.86      282.97     13.68 o 
  -1  -9   6       38.01       50.19      3.41 o 
   0  -9   6       36.91       48.99      2.83 o 
   1  -9   6      300.04      280.51      9.86 o 
   2  -9   6      138.03      133.29      6.51 o 
   3  -9   6      146.92      147.82      6.31 o 
   4  -9   6       20.49       17.42      2.43 o 
   5  -9   6        7.64        6.06      2.15 o 
   6  -9   6        0.01       -1.86      1.86 o 
   7  -9   6        3.30        3.60      2.42 o 
  -8  -8   6        3.35        2.69      4.52 o 
  -7  -8   6        7.11       11.30      7.20 o 
  -6  -8   6        1.82        4.22      3.02 o 
  -5  -8   6       12.75        8.06      4.18 o 
  -4  -8   6       55.11       59.39      5.90 o 
  -3  -8   6      207.04      211.58      7.53 o 
  -2  -8   6        3.23        3.53      1.26 o 
  -1  -8   6       28.55       40.22      3.30 o 
   0  -8   6      838.52     1026.41     26.81 o 
   1  -8   6      113.57      130.12      5.40 o 
   2  -8   6       55.29       46.67      4.09 o 
   3  -8   6       25.29       17.86      2.30 o 
   4  -8   6       12.34       13.21      3.18 o 
   5  -8   6        0.16       -1.66      1.66 o 
   6  -8   6        5.40        5.38      2.09 o 
   7  -8   6        2.71        1.64      2.09 o 
  -8  -7   6        1.65       13.06      3.85 o 
  -7  -7   6        4.63        3.91      4.24 o 
  -6  -7   6       11.86       18.34      3.85 o 
  -5  -7   6        2.98        1.20      7.07 o 
  -4  -7   6      429.18      388.44     19.34 o 
  -3  -7   6      166.27      186.97      6.73 o 
  -2  -7   6      141.55      151.22      5.39 o 
  -1  -7   6        7.93        8.38      1.39 o 
   0  -7   6       67.41       81.08      3.76 o 
   1  -7   6        0.86       -0.98      0.98 o 
   2  -7   6       27.46       29.54      2.55 o 
   3  -7   6        6.93        5.69      1.45 o 
   4  -7   6      435.22      465.64     15.31 o 
   5  -7   6        3.47        2.96      1.71 o 
   6  -7   6       38.06       49.80      3.80 o 
   7  -7   6        0.21       -0.90      2.43 o 
   8  -7   6        0.43       -0.98      3.18 o 
  -8  -6   6       33.30       16.30      9.96 o 
  -7  -6   6       12.86       10.69      3.67 o 
  -6  -6   6        1.90        2.98      2.95 o 
  -5  -6   6       14.59       16.92      3.49 o 
  -4  -6   6       80.17       75.54      5.04 o 
  -3  -6   6        0.37        0.48      0.83 o 
  -2  -6   6        5.87        5.15      1.07 o 
  -1  -6   6      135.78      140.72      5.39 o 
   0  -6   6      583.88      787.71     20.41 o 
   1  -6   6        6.51        8.17      1.06 o 
   2  -6   6       43.79       45.89      6.83 o 
   3  -6   6        0.07        0.64      1.26 o 
   4  -6   6       56.69       65.54      3.64 o 
   5  -6   6       22.76       25.79      2.62 o 
   6  -6   6       38.00       46.66      3.87 o 
   7  -6   6        5.16        7.39      2.32 o 
   8  -6   6       27.24       33.08      6.37 o 
  -8  -5   6        0.87        1.34      2.82 o 
  -7  -5   6        8.44       12.36      3.30 o 
  -6  -5   6        9.15       10.52      8.18 o 
  -5  -5   6       11.92        6.49      2.81 o 
  -4  -5   6       81.68       65.06      4.43 o 
  -3  -5   6       65.50       59.40      2.60 o 
  -2  -5   6      136.94      126.81      4.25 o 
  -1  -5   6       42.85       31.66      1.76 o 
   0  -5   6       35.41       38.30      1.87 o 
   1  -5   6        5.36        2.09      1.75 o 
   2  -5   6        0.47        0.37      1.00 o 
   3  -5   6        8.09       15.12      1.71 o 
   4  -5   6        5.58        9.16      1.60 o 
   5  -5   6        7.96        4.70      1.73 o 
   6  -5   6      121.23      129.07      6.01 o 
   7  -5   6       41.79       34.68      7.40 o 
   8  -5   6       20.70       17.47      4.64 o 
  -8  -4   6       30.43       36.04      5.11 o 
  -7  -4   6       19.72       21.59      3.55 o 
  -6  -4   6       20.05       18.44      4.13 o 
  -5  -4   6        5.05        1.93      1.97 o 
  -4  -4   6       45.33       32.03      3.14 o 
  -3  -4   6       48.49       58.76      2.49 o 
  -2  -4   6      112.36      136.63      4.42 o 
  -1  -4   6       93.67      113.40      3.70 o 
   0  -4   6     1654.26     2113.89     73.35 o 
   1  -4   6       63.97       56.48      2.65 o 
   2  -4   6      113.58      136.36      4.14 o 
   3  -4   6        9.57       17.27      1.68 o 
   4  -4   6       29.99       16.37      1.90 o 
   5  -4   6       69.02       78.46      4.13 o 
   6  -4   6       42.02       47.31      3.54 o 
   7  -4   6       13.29       20.73      4.44 o 
   8  -4   6        8.02        8.77      4.23 o 
   9  -4   6       15.68       16.70      5.07 o 
  -8  -3   6       74.20       90.19     20.67 o 
  -7  -3   6       41.48       47.53     10.35 o 
  -6  -3   6       62.18       75.94     11.56 o 
  -5  -3   6      151.76      110.15     15.75 o 
  -4  -3   6        0.18        0.38      1.12 o 
  -3  -3   6       62.28       51.29      2.68 o 
  -2  -3   6       53.05       46.02      3.43 o 
  -1  -3   6      153.82      202.02      6.36 o 
   0  -3   6      781.82      859.99     37.13 o 
   1  -3   6     1129.25     1472.35     37.45 o 
   2  -3   6     1026.21     1345.30     34.23 o 
   3  -3   6        2.95        2.24      1.31 o 
   4  -3   6       37.44       39.34      2.61 o 
   5  -3   6       41.00       55.60      3.38 o 
   6  -3   6      102.23       91.12      6.92 o 
   7  -3   6        1.71        9.80      4.29 o 
   8  -3   6      100.64       82.48      7.94 o 
   9  -3   6        2.26        2.26      3.88 o 
  -8  -2   6       40.70       50.45     11.82 o 
  -7  -2   6       66.04       82.43      9.10 o 
  -6  -2   6       20.26       20.43      3.19 o 
  -5  -2   6        0.29       -0.23      1.74 o 
  -4  -2   6       10.20        9.68      2.02 o 
  -3  -2   6      201.80      165.37      7.93 o 
  -2  -2   6      803.93      945.97     24.59 o 
  -1  -2   6      616.36      768.22     19.95 o 
   0  -2   6       21.87       24.44      2.51 o 
   1  -2   6       53.17       86.98      2.82 o 
   2  -2   6     1401.51     1494.93     38.11 o 
   3  -2   6      116.81      163.59      5.72 o 
   4  -2   6       18.69       19.79      3.46 o 
   5  -2   6        9.92       11.63      2.35 o 
   6  -2   6       47.90       46.56      3.94 o 
   7  -2   6      121.71       95.95     16.48 o 
   8  -2   6       23.99       28.53      5.92 o 
   9  -2   6       12.36       22.38      5.33 o 
  -8  -1   6       25.64       25.82      4.68 o 
  -7  -1   6        4.62        3.95      3.11 o 
  -6  -1   6       53.66       58.00      9.84 o 
  -5  -1   6       51.19       49.66      3.91 o 
  -4  -1   6        0.04        0.56      1.52 o 
  -3  -1   6      323.61      341.12     12.57 o 
  -2  -1   6      605.34      673.22     17.86 o 
  -1  -1   6       71.82       73.13      2.57 o 
   0  -1   6      211.03      208.74      5.82 o 
   1  -1   6        2.28        2.69      0.71 o 
   2  -1   6       36.31       48.59      2.47 o 
   3  -1   6       53.56       49.81      4.03 o 
   4  -1   6      137.95      136.63      4.55 o 
   5  -1   6       46.31       47.08      3.36 o 
   6  -1   6       64.61       53.33      6.67 o 
   7  -1   6       12.05       10.53      2.90 o 
   8  -1   6       19.07       16.50      4.68 o 
   9  -1   6        1.06        4.24      4.03 o 
  -8   0   6       12.53       13.97      3.17 o 
  -7   0   6        6.96       22.82     16.61 o 
  -6   0   6        0.97       -0.60      2.73 o 
  -5   0   6      105.31       92.30      5.12 o 
  -4   0   6      205.69      203.37      8.39 o 
  -3   0   6      359.36      396.56     19.23 o 
  -2   0   6      491.80      506.28     13.53 o 
  -1   0   6      373.13      384.71     10.48 o 
   0   0   6     2509.01     2786.74     88.04 o 
   1   0   6       59.79       67.77      3.41 o 
   2   0   6      547.78      647.10     16.66 o 
   3   0   6      484.78      520.65     13.72 o 
   4   0   6      239.73      233.78      7.39 o 
   5   0   6        1.71        1.05      0.91 o 
   6   0   6        1.29        1.49      1.49 o 
   7   0   6        4.83        2.47      1.99 o 
   8   0   6        1.23       -1.80      3.93 o 
   9   0   6        4.55        4.77      4.42 o 
  -8   1   6        2.24       19.55     10.11 o 
  -7   1   6        1.07        3.10      3.10 o 
  -6   1   6        1.53        0.69      3.34 o 
  -5   1   6       44.39       47.39      3.47 o 
  -4   1   6       46.18       40.25      3.52 o 
  -3   1   6       17.66       22.91      2.30 o 
  -2   1   6      148.44      163.89      5.66 o 
  -1   1   6      256.02      215.45      6.15 o 
   0   1   6     1395.82     1548.11     39.21 o 
   1   1   6      110.33      122.17      5.01 o 
   2   1   6     2542.51     3211.54     95.70 o 
   3   1   6      232.92      231.11      6.64 o 
   4   1   6       29.32       30.15      1.87 o 
   5   1   6       12.46        9.73      1.52 o 
   6   1   6        8.72        9.79      2.44 o 
   7   1   6        5.03        0.78      1.27 o 
   8   1   6        0.17       -3.13      3.13 o 
   9   1   6        5.41        1.45      8.98 o 
  -8   2   6        5.16       -6.20      8.22 o 
  -7   2   6        2.03        6.79      9.30 o 
  -6   2   6       16.03       16.20      3.30 o 
  -5   2   6       44.92       54.08      3.98 o 
  -4   2   6        0.29       -0.66      1.23 o 
  -3   2   6      656.45      622.65     25.04 o 
  -2   2   6      235.71      247.90     11.26 o 
  -1   2   6      706.92      705.61     20.51 o 
   0   2   6      121.85      111.21      3.50 o 
   1   2   6      281.80      270.93      8.26 o 
   2   2   6      302.55      336.05     10.20 o 
   3   2   6      324.80      374.90     12.18 o 
   4   2   6        6.01        2.72      0.94 o 
   5   2   6      480.64      446.96     13.52 o 
   6   2   6       35.36       43.77      2.57 o 
   7   2   6       28.71       11.97     10.32 o 
   8   2   6        0.20       -0.45      1.47 o 
   9   2   6        1.60       -2.08      4.92 o 
  -8   3   6        4.92        5.21      9.23 o 
  -7   3   6        5.78        5.11      9.56 o 
  -6   3   6        0.00       -2.31      5.07 o 
  -5   3   6        0.12       -2.24      2.97 o 
  -4   3   6       32.38       43.04      3.34 o 
  -3   3   6       14.85       12.67      1.37 o 
  -2   3   6      459.21      462.88     12.52 o 
  -1   3   6      197.72      181.85      5.39 o 
   0   3   6      150.51      187.61      7.62 o 
   1   3   6      133.25      159.19      5.24 o 
   2   3   6       44.32       75.16      3.07 o 
   3   3   6      423.00      441.76     11.99 o 
   4   3   6      524.89      586.14     18.49 o 
   5   3   6        3.95        1.65      0.94 o 
   6   3   6       67.27       65.53      3.66 o 
   7   3   6        8.26        8.35      3.95 o 
   8   3   6        1.85        4.96      3.14 o 
   9   3   6        3.71       -0.29      5.75 o 
  -8   4   6        0.31       -8.00     11.26 o 
  -7   4   6        0.00       -6.26      7.20 o 
  -6   4   6       40.22       43.37     11.56 o 
  -5   4   6       10.30       16.17      2.25 o 
  -4   4   6       43.98       44.31      3.29 o 
  -3   4   6       16.07       16.69      2.36 o 
  -2   4   6      731.56      752.34     19.63 o 
  -1   4   6        1.35       -0.10      1.43 o 
   0   4   6       22.46       39.76      2.75 o 
   1   4   6        1.08        0.22      0.62 o 
   2   4   6      544.90      546.46     16.35 o 
   3   4   6       24.98       32.38      2.14 o 
   4   4   6       57.54       61.14      3.14 o 
   5   4   6      172.02      177.12      6.53 o 
   6   4   6       49.26       45.54      3.21 o 
   7   4   6        0.18       -0.31      0.71 o 
   8   4   6        3.02        4.53      6.77 o 
   9   4   6        0.81       10.62      6.56 o 
  -7   5   6        9.78        6.68      6.93 o 
  -6   5   6        5.86        8.86      7.44 o 
  -5   5   6       16.60       14.86      2.38 o 
  -4   5   6       23.70       27.48      2.66 o 
  -3   5   6       48.05       51.70      2.88 o 
  -2   5   6      370.53      394.02     10.90 o 
  -1   5   6       11.98       14.01      1.26 o 
   0   5   6       36.75       47.27      2.12 o 
   1   5   6      464.76      601.26     15.90 o 
   2   5   6      155.23      132.47      4.57 o 
   3   5   6      121.37      116.77      7.36 o 
   4   5   6      288.36      254.02      8.32 o 
   5   5   6      125.72      109.05      5.98 o 
   6   5   6        2.63        2.09      1.27 o 
   7   5   6        3.28        2.97      1.14 o 
   8   5   6        0.67        1.55      1.83 o 
  -7   6   6        4.66       12.91      6.76 o 
  -6   6   6        0.53        1.63      5.16 o 
  -5   6   6        2.15        2.53      6.21 o 
  -4   6   6       12.01       13.99      2.11 o 
  -3   6   6       88.76       94.54      8.58 o 
  -2   6   6      146.70      132.99      4.47 o 
  -1   6   6       10.25        9.50      2.04 o 
   0   6   6        7.79        7.69      1.02 o 
   1   6   6       65.56       57.59      2.50 o 
   2   6   6       18.56       32.73      2.62 o 
   3   6   6       54.43       56.84      2.66 o 
   4   6   6        0.34        0.05      0.85 o 
   5   6   6       70.36       81.16      4.65 o 
   6   6   6       99.39      110.88      5.44 o 
   7   6   6        8.72        9.60      1.78 o 
   8   6   6        0.14       -2.26      2.26 o 
  -7   7   6       34.74       38.28      8.03 o 
  -6   7   6       25.19       27.32      7.87 o 
  -5   7   6       20.38       26.34      6.23 o 
  -4   7   6        4.22        2.52      2.58 o 
  -3   7   6        7.77        8.43      1.29 o 
  -2   7   6      235.84      240.82      7.28 o 
  -1   7   6      324.47      338.67     12.10 o 
   0   7   6        0.06        0.75      0.85 o 
   1   7   6       40.25       51.17      2.47 o 
   2   7   6        0.00        0.81      0.76 o 
   3   7   6      175.52      184.30      6.03 o 
   4   7   6       71.17       74.63      3.78 o 
   5   7   6       18.83       23.24      2.73 o 
   6   7   6        5.75        4.56      2.17 o 
   7   7   6       40.06       41.90      6.57 o 
   8   7   6       19.49       23.62      4.67 o 
   9   7   6       27.77       75.84     10.64 o 
  -6   8   6        0.80        6.39      9.01 o 
  -5   8   6       64.34       82.64      9.04 o 
  -4   8   6       16.76       27.51      5.04 o 
  -3   8   6      355.99      317.37     15.07 o 
  -2   8   6        4.10        3.24      1.20 o 
  -1   8   6       40.76       46.50      2.48 o 
   0   8   6        1.92        3.50      1.12 o 
   1   8   6       95.20       85.98      3.60 o 
   2   8   6       44.21       51.13      2.61 o 
   3   8   6       81.38       69.42      3.49 o 
   4   8   6       20.06       15.86      1.94 o 
   5   8   6      150.72      124.64      6.65 o 
   6   8   6        0.37        0.35      2.00 o 
   7   8   6       62.15       64.16      4.18 o 
   8   8   6        7.23        5.04      3.44 o 
   9   8   6       12.00       51.48      9.90 o 
  -6   9   6        0.10        0.86      4.48 o 
  -5   9   6        8.39       15.71      4.78 o 
  -4   9   6       71.29       74.36      7.49 o 
  -3   9   6        5.04        7.92      2.00 o 
  -2   9   6      210.37      194.18      6.47 o 
  -1   9   6        1.82        1.02      1.38 o 
   0   9   6       85.12       91.25      5.00 o 
   1   9   6       51.42       57.92      3.20 o 
   2   9   6        7.66        5.73      1.57 o 
   3   9   6       76.01       83.78      4.12 o 
   4   9   6      126.43      117.91      5.25 o 
   5   9   6        0.67        0.27      1.41 o 
   6   9   6       63.24       63.68      5.69 o 
   7   9   6       13.86       12.76      2.30 o 
   8   9   6       47.39       73.44      8.12 o 
  -5  10   6       80.20       96.01      9.47 o 
  -4  10   6       70.10       74.01      7.97 o 
  -3  10   6       43.90       33.63      5.28 o 
  -2  10   6      204.56      184.30     17.13 o 
  -1  10   6       20.45       22.24      2.20 o 
   0  10   6        0.21        1.28      2.21 o 
   1  10   6      298.58      330.57     10.83 o 
   2  10   6      302.20      248.62      8.77 o 
   3  10   6      272.46      293.40     10.13 o 
   4  10   6        3.31        1.12      1.40 o 
   5  10   6        0.86       -0.61      1.47 o 
   6  10   6       59.30       56.66      3.94 o 
   7  10   6       29.78       28.47      3.04 o 
   8  10   6        0.85       -1.17      3.32 o 
  -5  11   6        5.11       11.32      5.11 o 
  -4  11   6        0.44        2.54      3.88 o 
  -3  11   6        0.77        7.58      7.29 o 
  -1  11   6       46.35       48.27      3.24 o 
   0  11   6      306.23      265.68      9.31 o 
   1  11   6      202.76      190.58      7.32 o 
   2  11   6        0.04        0.30      1.58 o 
   3  11   6       17.88        7.83      2.03 o 
   4  11   6       72.99       81.82      5.41 o 
   5  11   6        0.06        1.36      1.55 o 
   6  11   6        2.42        1.28      2.49 o 
   7  11   6        0.01        0.46      1.88 o 
   8  11   6        1.48        2.83      3.38 o 
  -4  12   6        0.48       -0.92      4.55 o 
  -3  12   6        7.44        6.52      4.67 o 
  -2  12   6       22.55       19.93      3.87 o 
  -1  12   6       14.26       19.35      2.42 o 
   0  12   6       66.25       61.64      3.81 o 
   1  12   6        0.01        0.92      1.84 o 
   2  12   6       42.16       40.47      4.52 o 
   3  12   6       15.78       22.86      2.78 o 
   4  12   6        2.80        1.34      1.64 o 
   5  12   6        0.91        3.62      1.71 o 
   6  12   6        8.45        5.52      1.97 o 
   7  12   6       14.22       15.05      2.52 o 
  -3  13   6        0.47       -1.66      4.80 o 
  -2  13   6        3.10        4.37      2.83 o 
  -1  13   6        7.36       11.87      3.75 o 
   0  13   6       20.95       18.11      2.85 o 
   1  13   6       87.20       83.55      5.15 o 
   2  13   6        0.00       -1.11      1.54 o 
   3  13   6       82.80       82.37      4.99 o 
   4  13   6        9.97       10.46      2.95 o 
   5  13   6        1.56        4.91      1.85 o 
   6  13   6        0.77       -1.70      2.89 o 
   7  13   6        0.00       -2.12      2.12 o 
  -2  14   6       32.65       33.95      5.04 o 
  -1  14   6        0.01        0.55      2.83 o 
   0  14   6        9.63        6.54      2.12 o 
   1  14   6        8.48        6.04      2.14 o 
   2  14   6       74.42       70.02      4.83 o 
   3  14   6        2.07        1.99      1.75 o 
   4  14   6        3.15        1.03      1.85 o 
   5  14   6        0.80       -1.00      1.34 o 
   6  14   6        0.04        0.56      1.58 o 
  -1  15   6       23.49       28.66      4.92 o 
   0  15   6        0.03       -3.14      3.26 o 
   1  15   6       15.75       22.05      3.12 o 
   2  15   6        9.39        6.63      2.11 o 
   3  15   6       11.82       23.24      3.12 o 
   4  15   6        4.15        6.33      2.49 o 
   5  15   6       31.18       44.39      4.09 o 
  -1 -15   7        0.63        4.68      3.04 o 
   0 -15   7        6.10        5.48      3.60 o 
  -4 -14   7       10.63       15.44      4.23 o 
  -3 -14   7       27.55       37.75      5.53 o 
  -2 -14   7        1.48        2.12      2.00 o 
  -1 -14   7        7.92        7.85      2.40 o 
   0 -14   7        9.90        4.50      2.19 o 
   1 -14   7        0.92        0.07      2.06 o 
   2 -14   7       13.90        7.83      2.54 o 
  -5 -13   7        2.62       -0.74      5.94 o 
  -4 -13   7        0.00       -0.68      2.97 o 
  -3 -13   7       34.38       43.31      3.26 o 
  -2 -13   7       52.05       52.28      4.11 o 
  -1 -13   7       17.59       18.14      2.79 o 
   0 -13   7        4.39        3.08      2.06 o 
   1 -13   7       23.57       26.64      3.30 o 
   2 -13   7        0.17        0.71      3.38 o 
   3 -13   7        4.47        4.03      5.14 o 
  -5 -12   7        5.56       -1.34      5.84 o 
  -4 -12   7        8.33        6.09      6.92 o 
  -3 -12   7       15.87       12.12      2.33 o 
  -2 -12   7       20.93       20.80      2.94 o 
  -1 -12   7      419.73      419.87     18.27 o 
   0 -12   7       83.61       97.03      5.89 o 
   1 -12   7      120.37      116.28      6.35 o 
   2 -12   7      125.31      119.37      6.53 o 
   3 -12   7        2.72        4.93      2.10 o 
   4 -12   7        2.49        2.60      2.14 o 
  -6 -11   7        2.46        0.54      3.69 o 
  -5 -11   7        5.38        4.33      2.99 o 
  -4 -11   7       43.02       56.29      6.19 o 
  -3 -11   7       15.37       13.15      1.91 o 
  -2 -11   7        0.05       -0.05      1.26 o 
  -1 -11   7      375.67      411.58     13.30 o 
   0 -11   7       98.92      101.92      5.88 o 
   1 -11   7       89.89       87.32      5.13 o 
   2 -11   7        0.03        0.76      1.85 o 
   3 -11   7        7.63        4.10      2.92 o 
   4 -11   7        1.75        0.34      2.09 o 
   5 -11   7        1.85       -0.13      2.10 o 
  -7 -10   7        0.00        1.37      5.57 o 
  -6 -10   7        5.65        3.85      3.16 o 
  -5 -10   7       17.65       20.64      4.34 o 
  -4 -10   7       20.86       15.64      3.79 o 
  -3 -10   7       15.47       16.83      2.00 o 
  -2 -10   7       13.92        9.58      1.88 o 
  -1 -10   7      166.08      195.38      8.68 o 
   0 -10   7       56.39       54.77      3.90 o 
   1 -10   7        8.47       10.05      2.29 o 
   2 -10   7       40.60       39.07      6.73 o 
   3 -10   7       20.48       23.09      2.79 o 
   4 -10   7       12.87       11.54      2.42 o 
   5 -10   7        0.14        0.68      2.51 o 
   6 -10   7        0.27       -2.09      2.09 o 
  -7  -9   7        0.18        1.20      3.32 o 
  -6  -9   7       15.85       19.86      4.20 o 
  -5  -9   7        1.88        1.74      2.90 o 
  -4  -9   7       19.73       13.77      3.54 o 
  -3  -9   7       13.69       19.81      2.07 o 
  -2  -9   7        9.07        8.65      1.70 o 
  -1  -9   7      414.72      507.39     15.54 o 
   0  -9   7      161.06      167.38      6.18 o 
   1  -9   7      480.10      485.63     15.91 o 
   2  -9   7       52.68       51.56      3.57 o 
   3  -9   7       62.00       52.14      4.46 o 
   4  -9   7       22.80       20.29      2.59 o 
   5  -9   7        1.49       -0.09      1.96 o 
   6  -9   7       11.66       10.58      2.42 o 
   7  -9   7        2.14        1.41      2.25 o 
  -7  -8   7        2.62        4.80      3.17 o 
  -6  -8   7       12.23        8.56      4.21 o 
  -5  -8   7       23.33       20.91      3.88 o 
  -4  -8   7        7.63        6.81      3.16 o 
  -3  -8   7       83.91       75.54      3.95 o 
  -2  -8   7      333.23      336.75     14.78 o 
  -1  -8   7       10.87       14.71      1.71 o 
   0  -8   7      116.97      118.30      4.20 o 
   1  -8   7       66.29       73.63      4.71 o 
   2  -8   7      315.20      330.75     11.51 o 
   3  -8   7       20.12       13.06      3.55 o 
   4  -8   7       77.29       79.67      4.31 o 
   5  -8   7        0.03       -1.68      1.68 o 
   6  -8   7        3.52        4.91      2.24 o 
   7  -8   7        0.47        3.24      2.54 o 
  -8  -7   7        2.30        3.31      3.20 o 
  -7  -7   7        0.18       -3.38      3.38 o 
  -6  -7   7       38.29       39.34      5.02 o 
  -5  -7   7       19.16       18.18      3.70 o 
  -4  -7   7        2.08        1.37      2.49 o 
  -3  -7   7       32.74       35.04      2.39 o 
  -2  -7   7      139.28      151.20      5.12 o 
  -1  -7   7       63.77       69.77      3.47 o 
   0  -7   7      136.81      158.81      5.00 o 
   1  -7   7       23.40       25.52      1.64 o 
   2  -7   7       28.05       34.44      2.77 o 
   3  -7   7       58.08       52.57      3.54 o 
   4  -7   7        2.07        2.78      1.87 o 
   5  -7   7        0.04       -0.77      2.83 o 
   6  -7   7       18.92       24.71      5.90 o 
   7  -7   7        0.01       -0.08      1.73 o 
  -8  -6   7        0.31        5.52      5.17 o 
  -7  -6   7        0.54        0.80      4.00 o 
  -6  -6   7       21.08       17.67      3.47 o 
  -5  -6   7        0.00        4.25      5.94 o 
  -4  -6   7       16.49       11.39      3.11 o 
  -3  -6   7       99.90       97.21      5.44 o 
  -2  -6   7        9.36       12.74      1.39 o 
  -1  -6   7       77.38       83.31      3.80 o 
   0  -6   7        8.11        9.58      1.41 o 
   1  -6   7      105.61      118.70      3.95 o 
   2  -6   7       57.54       60.12      3.37 o 
   3  -6   7        0.16       -0.05      1.20 o 
   4  -6   7       45.25       40.89      3.06 o 
   5  -6   7        8.18        7.65      2.50 o 
   6  -6   7       15.53       15.00      3.11 o 
   7  -6   7       17.82       19.74      3.22 o 
   8  -6   7       19.07       18.58      4.69 o 
  -8  -5   7        2.70        7.32      4.12 o 
  -7  -5   7       18.01       20.21      3.93 o 
  -6  -5   7        4.17        2.03      5.32 o 
  -5  -5   7      207.80      198.24     23.69 o 
  -4  -5   7       10.34        7.86      2.41 o 
  -3  -5   7      102.21      103.47     10.53 o 
  -2  -5   7      177.73      209.33      6.40 o 
  -1  -5   7      318.52      357.85      9.99 o 
   0  -5   7      169.81      222.61      6.47 o 
   1  -5   7        4.52        7.28      1.48 o 
   2  -5   7      361.95      384.39     10.47 o 
   3  -5   7      552.34      614.57     19.67 o 
   4  -5   7        0.31       -0.05      1.18 o 
   5  -5   7      141.38      158.94      6.69 o 
   6  -5   7        5.88        3.53      2.94 o 
   7  -5   7       36.04       39.50      3.54 o 
   8  -5   7        0.16        0.01      3.09 o 
  -8  -4   7        9.15       13.63      3.86 o 
  -6  -4   7       39.63       27.28      7.97 o 
  -5  -4   7      130.71      129.66      7.93 o 
  -4  -4   7      110.57       89.72      6.66 o 
  -3  -4   7      137.40      121.67     12.85 o 
  -2  -4   7      214.84      269.49      7.98 o 
  -1  -4   7      302.13      337.40      9.42 o 
   0  -4   7      592.63      685.03     19.42 o 
   1  -4   7      663.32      907.42     23.40 o 
   2  -4   7      226.71      245.76      6.98 o 
   3  -4   7       33.17       23.99      1.95 o 
   4  -4   7        0.10        1.93      1.21 o 
   5  -4   7       36.76       45.30      3.19 o 
   6  -4   7      119.93      104.31      5.28 o 
   7  -4   7        9.58       12.24      2.37 o 
   8  -4   7       57.69       47.80      6.16 o 
  -8  -3   7        6.38        5.87      3.27 o 
  -7  -3   7       43.16       31.92      9.07 o 
  -6  -3   7       36.20       37.56      9.94 o 
  -5  -3   7      141.53      129.49     11.88 o 
  -4  -3   7        8.09        3.34      2.90 o 
  -3  -3   7       16.55       18.30      3.35 o 
  -2  -3   7       43.39       48.87      2.79 o 
  -1  -3   7       83.36       85.97      3.24 o 
   0  -3   7     3389.02     4276.69    127.24 o 
   1  -3   7       96.64      131.49      4.08 o 
   2  -3   7       66.57       54.54      2.14 o 
   3  -3   7        4.67        9.39      1.65 o 
   4  -3   7       40.90       51.33      2.90 o 
   5  -3   7        7.28        4.68      1.62 o 
   6  -3   7       47.45       51.66      6.51 o 
   7  -3   7       68.74       70.66     10.64 o 
   8  -3   7        0.21        0.06      1.40 o 
   9  -3   7       25.16       29.71      5.52 o 
  -8  -2   7        9.44        6.69      4.89 o 
  -7  -2   7       35.17       36.06      6.83 o 
  -6  -2   7        0.34       -1.99      1.99 o 
  -5  -2   7       65.77       64.18      9.72 o 
  -4  -2   7       19.69       14.67      4.49 o 
  -3  -2   7       13.91       17.78      2.13 o 
  -2  -2   7        3.62        5.40      1.08 o 
  -1  -2   7      232.19      295.11      8.26 o 
   0  -2   7       84.18       80.68      3.27 o 
   1  -2   7     1140.77     1595.80     40.50 o 
   2  -2   7       64.92       80.04      2.78 o 
   3  -2   7        1.07        0.73      0.59 o 
   4  -2   7       23.50       26.45      2.19 o 
   5  -2   7        7.44        8.34      1.59 o 
   6  -2   7       22.00       32.16      4.09 o 
   7  -2   7       16.26       17.71      3.48 o 
   8  -2   7       10.14        6.05      4.56 o 
   9  -2   7        2.82        5.41      4.15 o 
  -8  -1   7        2.15        2.79      2.75 o 
  -7  -1   7        2.77        3.61      2.30 o 
  -6  -1   7       24.61       22.59      3.08 o 
  -5  -1   7        0.32       -0.02      1.80 o 
  -4  -1   7      104.83      109.33     10.94 o 
  -3  -1   7      110.95      103.70      7.51 o 
  -2  -1   7      509.71      585.86     15.78 o 
  -1  -1   7      846.04      974.08     25.44 o 
   0  -1   7      250.18      352.61      9.52 o 
   1  -1   7      434.54      437.66     11.59 o 
   2  -1   7      277.85      332.59      9.03 o 
   3  -1   7      329.92      276.57      7.78 o 
   4  -1   7      389.41      360.13      9.94 o 
   5  -1   7       74.39       69.33      5.27 o 
   6  -1   7        1.29        0.54      1.29 o 
   7  -1   7       36.54       38.95      3.70 o 
   8  -1   7        4.12        5.71      2.09 o 
   9  -1   7        4.79        1.75      7.81 o 
  -8   0   7        0.70       -2.70      4.63 o 
  -7   0   7       10.43       16.31      7.26 o 
  -6   0   7        1.28        2.04      1.81 o 
  -5   0   7       13.48       18.26      2.49 o 
  -4   0   7        4.35        5.78      1.57 o 
  -3   0   7        0.02       -1.62      2.58 o 
  -2   0   7      331.44      308.21      8.72 o 
  -1   0   7       49.28       55.15      2.69 o 
   0   0   7      265.85      313.38      8.65 o 
   1   0   7        0.48        0.31      0.43 o 
   2   0   7       34.46       26.89      1.47 o 
   3   0   7        1.46        3.53      1.37 o 
   4   0   7      381.15      383.69     10.70 o 
   5   0   7        3.68        5.63      1.11 o 
   6   0   7        1.94       -0.28      2.02 o 
   7   0   7        9.81       11.23      2.85 o 
   8   0   7        3.13        2.90      2.32 o 
   9   0   7        0.11       -3.13      3.49 o 
  -8   1   7        0.24       18.80     10.73 o 
  -7   1   7        1.98        4.93      5.70 o 
  -6   1   7        2.01       15.16      9.20 o 
  -5   1   7       35.27       43.95      3.59 o 
  -4   1   7       15.07       13.06      2.47 o 
  -3   1   7      112.10      110.25      6.52 o 
  -2   1   7      188.07      200.95      7.76 o 
  -1   1   7      347.31      340.80      9.42 o 
   0   1   7     3711.24     4367.40    123.29 o 
   1   1   7      122.42      134.87      4.60 o 
   2   1   7      740.79      968.33     29.22 o 
   3   1   7      470.82      533.25     14.18 o 
   4   1   7      235.23      242.74      7.19 o 
   5   1   7      190.96      199.70      6.74 o 
   6   1   7        3.21        3.73      1.89 o 
   7   1   7       13.77        9.62      1.98 o 
   8   1   7        4.81        4.90      3.75 o 
   9   1   7        0.00        1.20      4.31 o 
  -8   2   7        0.26       -2.64      8.57 o 
  -7   2   7        0.70       -1.45      4.15 o 
  -6   2   7        0.17       -1.90      4.29 o 
  -5   2   7        0.11        0.82      1.89 o 
  -4   2   7       16.21       19.63      2.52 o 
  -3   2   7       32.30       32.38      2.89 o 
  -2   2   7      221.92      248.34     10.10 o 
  -1   2   7       49.95       52.87      2.39 o 
   0   2   7     1197.37     1618.58     41.13 o 
   1   2   7      123.10      113.44      4.05 o 
   2   2   7     1317.38     1654.11     47.21 o 
   3   2   7       61.98       51.52      3.02 o 
   4   2   7      332.94      300.67      8.67 o 
   5   2   7       44.04       44.28      3.05 o 
   6   2   7       50.08       47.87      5.94 o 
   7   2   7        4.16        0.80      1.49 o 
   8   2   7        1.89       -0.04      1.43 o 
   9   2   7        0.11        2.77      9.16 o 
  -7   3   7        2.60       -8.22      8.22 o 
  -6   3   7        4.66        3.47      4.84 o 
  -5   3   7        0.31        1.79      3.59 o 
  -4   3   7      244.72      279.07     11.34 o 
  -3   3   7       12.22        9.78      2.72 o 
  -2   3   7       73.35       88.55      3.35 o 
  -1   3   7      113.53       93.44      3.32 o 
   0   3   7      901.00      882.68     22.57 o 
   1   3   7        2.00        5.69      0.99 o 
   2   3   7      234.37      299.26      9.46 o 
   3   3   7       18.33       15.30      1.37 o 
   4   3   7      264.99      260.83      9.23 o 
   5   3   7       36.86       36.37      2.28 o 
   6   3   7       20.27       16.08      1.82 o 
   7   3   7        0.02       -0.24      1.15 o 
   8   3   7        4.56       -0.23      1.91 o 
   9   3   7        1.24        6.77      9.96 o 
  -7   4   7       20.21       26.42      9.99 o 
  -6   4   7        0.02        2.26      5.14 o 
  -5   4   7      116.14      149.66      9.77 o 
  -4   4   7       11.52       10.29      2.01 o 
  -3   4   7       69.97       67.13      5.78 o 
  -2   4   7        8.19        9.24      1.10 o 
  -1   4   7       27.60       36.46      1.95 o 
   0   4   7     1836.78     2198.23     69.45 o 
   1   4   7      373.49      386.24     11.87 o 
   2   4   7     1928.73     2289.11     65.47 o 
   3   4   7       39.16       38.23      1.95 o 
   4   4   7        5.54        2.26      0.91 o 
   5   4   7       59.21       56.97      6.89 o 
   6   4   7        0.00       -0.82      0.82 o 
   7   4   7       70.53       67.43      4.30 o 
   8   4   7        4.49        1.85      1.23 o 
   9   4   7       14.01        4.67     10.09 o 
  -7   5   7       12.22       10.71     11.35 o 
  -6   5   7        5.36        3.21      6.31 o 
  -5   5   7        4.89        8.49      2.99 o 
  -4   5   7        0.34        2.19      1.47 o 
  -3   5   7       85.96       99.79      5.76 o 
  -2   5   7       42.82       48.87      2.29 o 
  -1   5   7      623.53      696.21     18.14 o 
   0   5   7       22.43       25.07      1.61 o 
   1   5   7       99.25       87.67      4.81 o 
   2   5   7       26.08       26.01      3.65 o 
   3   5   7       57.78       52.85      4.01 o 
   4   5   7       60.05       59.36      2.73 o 
   5   5   7      355.78      383.12     13.32 o 
   6   5   7        0.44       -0.55      1.02 o 
   7   5   7       33.04       34.07      4.31 o 
   8   5   7        0.44       -1.45      1.45 o 
  -7   6   7       24.22       24.19      8.02 o 
  -6   6   7       37.59       44.96      8.56 o 
  -5   6   7       33.10       34.17      3.37 o 
  -4   6   7      116.65      137.91     14.37 o 
  -3   6   7       19.18       18.01      4.83 o 
  -2   6   7       22.81       25.54      3.17 o 
  -1   6   7      224.37      257.14      7.59 o 
   0   6   7      709.39      784.86     20.73 o 
   1   6   7      128.84      142.25      4.68 o 
   2   6   7       43.21       43.30      2.49 o 
   3   6   7      246.30      287.13      9.50 o 
   4   6   7      158.86      135.86      5.25 o 
   5   6   7       28.95       36.69      3.52 o 
   6   6   7       23.21       23.45      2.68 o 
   7   6   7       34.12       35.69      3.23 o 
   8   6   7       22.04       31.69      3.19 o 
  -6   7   7        0.42        1.31      5.50 o 
  -5   7   7       13.50       10.21      4.86 o 
  -4   7   7        4.76        4.55      2.91 o 
  -3   7   7      167.36      166.20      9.03 o 
  -2   7   7      119.41      114.08      4.20 o 
  -1   7   7       56.21       52.70      4.83 o 
   0   7   7       40.27       36.34      2.28 o 
   1   7   7       41.89       38.35      2.50 o 
   2   7   7       52.75       45.28      2.39 o 
   3   7   7      139.13      127.52      5.09 o 
   4   7   7      327.45      319.15     13.35 o 
   5   7   7       58.63       53.78      4.31 o 
   6   7   7        1.80       -1.11      1.29 o 
   7   7   7       71.88       76.55      4.65 o 
   8   7   7        0.06       -0.81      1.52 o 
  -6   8   7        4.91        0.89      5.12 o 
  -5   8   7        3.30        1.49      4.05 o 
  -4   8   7       53.99       63.26      8.43 o 
  -3   8   7       21.04       23.44      3.16 o 
  -2   8   7      143.52      142.94      5.12 o 
  -1   8   7       21.27       25.18      2.52 o 
   0   8   7        4.03        1.24      1.08 o 
   1   8   7        0.36        0.45      0.92 o 
   2   8   7        3.07        6.46      1.45 o 
   3   8   7      133.13      135.12      6.55 o 
   4   8   7       22.95       22.55      2.45 o 
   5   8   7       97.56       92.16      4.90 o 
   6   8   7       66.09       73.85      5.60 o 
   7   8   7       46.92       48.49      4.40 o 
   8   8   7       12.27       14.47      2.50 o 
   9   8   7        9.84       11.50      4.80 o 
  -5   9   7       25.19       27.06      5.96 o 
  -4   9   7      250.28      280.79     17.10 o 
  -3   9   7       26.86       34.56      3.98 o 
  -2   9   7       70.19       57.25      3.36 o 
  -1   9   7       22.18       28.29      2.91 o 
   0   9   7       82.26       70.22      4.20 o 
   1   9   7        7.49       12.75      2.17 o 
   2   9   7      832.95      771.98     26.20 o 
   3   9   7       14.03       12.29      2.07 o 
   4   9   7      174.16      146.87      8.03 o 
   5   9   7        0.42        0.31      1.37 o 
   6   9   7        0.44        3.14      1.61 o 
   7   9   7        0.25        0.21      4.61 o 
   8   9   7       12.25       12.23      2.43 o 
   9   9   7        4.96        7.26      4.55 o 
  -5  10   7        2.74        7.38      8.18 o 
  -4  10   7        0.06        0.42      6.80 o 
  -3  10   7       45.32       48.65     15.62 o 
  -2  10   7       43.33       35.25      2.56 o 
  -1  10   7       19.01       14.05      1.91 o 
   0  10   7      153.16      165.81     15.31 o 
   1  10   7       25.97       31.43      2.93 o 
   2  10   7       17.48       27.37      2.88 o 
   3  10   7       29.05       26.54      2.73 o 
   4  10   7       36.95       23.01      3.66 o 
   5  10   7        5.93        5.14      1.83 o 
   6  10   7       12.01       17.24      2.58 o 
   7  10   7       13.89       16.43      2.68 o 
   8  10   7       11.76       10.21      2.35 o 
  -4  11   7        8.32        9.53      4.64 o 
  -3  11   7        2.17       20.91     11.87 o 
  -2  11   7       27.54       24.97      3.94 o 
  -1  11   7       61.07       54.05      3.88 o 
   0  11   7       58.88       60.96      4.19 o 
   1  11   7        0.57        3.31      2.24 o 
   2  11   7      119.18      125.15     13.56 o 
   3  11   7        6.29        1.38      1.54 o 
   4  11   7       66.16       64.88      5.41 o 
   5  11   7       11.61       13.19      3.01 o 
   6  11   7       14.52       16.65      2.60 o 
   7  11   7        1.24        1.61      1.64 o 
   8  11   7        0.09       -1.67      1.67 o 
  -2  12   7       36.84       26.88      3.94 o 
  -1  12   7       60.23       60.17      4.28 o 
   0  12   7      148.87      137.51     16.82 o 
   1  12   7       21.85       22.05      2.83 o 
   2  12   7        0.71        1.32      1.64 o 
   3  12   7       65.74       46.45      6.67 o 
   4  12   7       82.85       72.37      5.81 o 
   5  12   7       50.42       60.12      4.31 o 
   6  12   7        0.07       -1.13      1.36 o 
   7  12   7        1.11        2.73      5.94 o 
  -2  13   7        0.14        1.91      2.71 o 
  -1  13   7        1.08        0.68      2.89 o 
   0  13   7        0.03        1.28      1.74 o 
   1  13   7       11.90       15.58      2.83 o 
   2  13   7       89.99       79.24      6.00 o 
   3  13   7        5.64        7.66      2.05 o 
   4  13   7       11.85        5.78      1.89 o 
   5  13   7        1.06        1.62      1.63 o 
   6  13   7        0.19       -1.18      1.75 o 
   7  13   7        0.67        0.68      1.85 o 
  -2  14   7       18.33       27.37      4.80 o 
  -1  14   7        0.30        4.80      3.63 o 
   0  14   7        0.07       -1.33      1.89 o 
   1  14   7       26.44       29.72      3.30 o 
   2  14   7        0.09        0.68      1.67 o 
   3  14   7       14.60       24.63      5.87 o 
   4  14   7        6.97        8.81      2.18 o 
   5  14   7        4.60        7.92      2.13 o 
   6  14   7       22.69       35.49      3.73 o 
   0  15   7       44.77       57.14      6.77 o 
   1  15   7        0.17        4.25      2.15 o 
   2  15   7        0.00        0.09      1.80 o 
   3  15   7        1.20        1.17      1.74 o 
   4  15   7       23.17       24.85      5.07 o 
  -3 -14   8       18.41       12.18      9.23 o 
  -2 -14   8       10.40       17.37      3.26 o 
  -1 -14   8        3.96        6.70      2.23 o 
   0 -14   8        1.13        4.86      2.23 o 
   1 -14   8        0.34       -0.10      2.00 o 
   2 -14   8        4.29        2.39      2.27 o 
  -4 -13   8        1.41        7.54      3.78 o 
  -3 -13   8       55.13       45.97      5.60 o 
  -2 -13   8        5.02        3.69      2.77 o 
  -1 -13   8       59.62       60.19      4.55 o 
   0 -13   8        6.66        0.88      2.43 o 
   1 -13   8      100.59       81.88      6.00 o 
   2 -13   8       34.73       36.61      3.89 o 
   3 -13   8        0.27        4.82      2.54 o 
  -5 -12   8        0.19       -1.33      5.01 o 
  -4 -12   8       16.36       12.57      4.06 o 
  -3 -12   8       51.11       60.00      8.58 o 
  -2 -12   8       34.60       38.30      3.82 o 
  -1 -12   8        3.48        5.32      2.40 o 
   0 -12   8       56.11       47.97      3.88 o 
   1 -12   8       62.19       61.71      4.69 o 
   2 -12   8        0.27        0.44      2.12 o 
   3 -12   8       22.03       27.89      3.45 o 
   4 -12   8        1.02        2.87      2.43 o 
  -6 -11   8        4.89        0.06      3.97 o 
  -5 -11   8        0.25       -1.01      2.31 o 
  -4 -11   8       10.41        8.86      3.58 o 
  -3 -11   8        6.19       11.51      3.39 o 
  -2 -11   8       84.73      102.51      8.00 o 
  -1 -11   8       10.45       12.91      2.62 o 
   0 -11   8       33.90       29.98      3.27 o 
   1 -11   8      176.75      177.89      8.43 o 
   2 -11   8        0.11        0.88      2.09 o 
   3 -11   8        2.65        5.53      2.13 o 
   4 -11   8       13.22       11.24      2.75 o 
   5 -11   8        3.79        0.94      2.24 o 
  -6 -10   8        0.60       -1.68      3.66 o 
  -5 -10   8        1.33        6.35      2.93 o 
  -4 -10   8       17.83       17.54      3.77 o 
  -3 -10   8       85.78       80.93      7.35 o 
  -2 -10   8       41.07       33.94      2.78 o 
  -1 -10   8      174.32      202.18      7.42 o 
   0 -10   8      216.41      225.10      9.70 o 
   1 -10   8       78.29      102.24      5.79 o 
   2 -10   8       17.13       15.48      2.69 o 
   3 -10   8       80.13       70.28      4.36 o 
   4 -10   8       45.83       47.11      3.83 o 
   5 -10   8        2.58        2.49      2.55 o 
   6 -10   8       11.43       12.30      2.83 o 
  -7  -9   8        1.16       -1.57      2.73 o 
  -6  -9   8        4.68        2.00      2.69 o 
  -5  -9   8        1.42        2.12      2.50 o 
  -4  -9   8       11.72       13.79      8.21 o 
  -3  -9   8       13.95       14.24      6.64 o 
  -2  -9   8        0.02       -1.27      1.27 o 
  -1  -9   8       94.46      104.74      4.56 o 
   0  -9   8       32.97       37.45      3.15 o 
   1  -9   8        4.85        2.49      1.82 o 
   2  -9   8      161.25      165.18      6.92 o 
   3  -9   8       11.09       10.04      2.27 o 
   4  -9   8        9.71        6.04      2.42 o 
   5  -9   8        0.12        0.94      3.10 o 
   6  -9   8        2.20        4.61      3.90 o 
  -7  -8   8        0.07        3.40      2.57 o 
  -6  -8   8        0.04       -1.14      3.48 o 
  -5  -8   8        4.15        2.76      2.80 o 
  -4  -8   8       59.04       56.67      5.10 o 
  -3  -8   8       34.65       34.73      4.77 o 
  -2  -8   8      218.06      230.75     10.07 o 
  -1  -8   8       23.36       27.14      2.98 o 
   0  -8   8      107.01      120.65      6.03 o 
   1  -8   8       26.99       29.53      2.61 o 
   2  -8   8      153.58      152.74     12.27 o 
   3  -8   8        4.47        5.94      3.53 o 
   4  -8   8       22.32       27.16      4.66 o 
   5  -8   8        3.92        4.08      2.04 o 
   6  -8   8        1.55       -1.46      1.92 o 
   7  -8   8        0.41        6.24      2.44 o 
  -7  -7   8        0.79       -3.87      3.87 o 
  -6  -7   8        0.06        1.60      7.07 o 
  -5  -7   8       10.97        6.81      8.21 o 
  -4  -7   8        0.10        4.25      2.66 o 
  -3  -7   8       88.78      112.14      7.62 o 
  -2  -7   8       47.56       56.48      2.82 o 
  -1  -7   8       12.01        5.56      2.27 o 
   0  -7   8       29.36       28.12      2.13 o 
   1  -7   8      162.43      174.87      6.73 o 
   2  -7   8      106.44      128.19      6.26 o 
   3  -7   8      287.34      299.96     10.92 o 
   4  -7   8       14.65       15.53      2.55 o 
   5  -7   8        6.13        4.90      1.99 o 
   6  -7   8        6.45        2.81      2.76 o 
   7  -7   8        0.37       -1.63      2.01 o 
  -7  -6   8       14.60       13.10      3.48 o 
  -6  -6   8        0.03       -1.34      3.72 o 
  -5  -6   8      104.46       90.35     19.19 o 
  -4  -6   8        4.49        3.72      2.55 o 
  -3  -6   8      631.92      595.86     21.25 o 
  -2  -6   8       73.89       70.46      3.04 o 
  -1  -6   8       50.95       52.19      3.12 o 
   0  -6   8      147.04      176.73      5.51 o 
   1  -6   8       56.07       51.58      2.51 o 
   2  -6   8      151.66      160.94      6.31 o 
   3  -6   8      231.10      226.84      8.59 o 
   4  -6   8       39.33       43.50      3.48 o 
   5  -6   8      211.02      231.88      8.94 o 
   6  -6   8       12.79       16.76      3.24 o 
   7  -6   8       29.45       35.18      4.25 o 
   8  -6   8        0.11        0.45      2.16 o 
  -8  -5   8        1.55        0.35      5.41 o 
  -7  -5   8       35.36       43.57     12.49 o 
  -6  -5   8       20.57       22.23     10.27 o 
  -5  -5   8      211.07      192.55     10.19 o 
  -4  -5   8        0.40       -1.34      2.51 o 
  -3  -5   8      129.91      129.12      6.43 o 
  -2  -5   8      839.78      886.86     23.41 o 
  -1  -5   8       39.64       58.12      2.57 o 
   0  -5   8       63.23       69.28      4.67 o 
   1  -5   8        0.19       -0.16      0.64 o 
   2  -5   8      325.53      341.37     13.59 o 
   3  -5   8       13.79       11.14      2.27 o 
   4  -5   8       79.56       63.84      5.89 o 
   5  -5   8      210.90      251.77      9.60 o 
   6  -5   8       62.49       57.46      3.84 o 
   7  -5   8       24.84       29.67      2.97 o 
   8  -5   8       39.31       37.46      3.75 o 
  -8  -4   8        5.75        0.97      2.88 o 
  -7  -4   8       21.02       22.16      3.97 o 
  -6  -4   8       19.01       10.21      3.87 o 
  -5  -4   8       54.31       29.87      6.28 o 
  -4  -4   8      106.13      102.17     14.50 o 
  -3  -4   8        7.32        9.31      2.10 o 
  -2  -4   8        1.15        1.39      2.05 o 
  -1  -4   8        2.90        2.78      0.90 o 
   0  -4   8       17.09       27.34      3.42 o 
   1  -4   8      283.97      353.02      9.79 o 
   2  -4   8      262.73      277.88      7.84 o 
   3  -4   8      243.46      255.42      9.07 o 
   4  -4   8      265.21      279.41      9.96 o 
   5  -4   8       24.22       26.18      2.59 o 
   6  -4   8       19.56       15.74      2.81 o 
   7  -4   8        0.02       -0.56      2.01 o 
   8  -4   8        4.67        6.48      2.39 o 
  -8  -3   8        0.36       -2.73      2.85 o 
  -7  -3   8       14.53        9.82      3.26 o 
  -6  -3   8        9.62       14.92      3.98 o 
  -5  -3   8       26.00       24.43      4.96 o 
  -4  -3   8       46.15       49.99      6.14 o 
  -3  -3   8      133.33      128.60     14.34 o 
  -2  -3   8      107.81      106.87      3.75 o 
  -1  -3   8      488.74      565.02     15.15 o 
   0  -3   8       46.53       59.90      3.00 o 
   1  -3   8        2.38        2.29      0.71 o 
   2  -3   8        3.31        3.07      0.77 o 
   3  -3   8        0.83        1.18      1.14 o 
   4  -3   8       61.86       65.91      6.57 o 
   5  -3   8        3.83        5.11      1.64 o 
   6  -3   8        2.69        5.51      1.82 o 
   7  -3   8       26.00       21.83      4.43 o 
   8  -3   8        0.29        0.52      1.93 o 
   9  -3   8        0.06        5.11      5.94 o 
  -8  -2   8        4.16        3.12      3.58 o 
  -7  -2   8       10.62        7.71      2.94 o 
  -6  -2   8       34.36       52.06      9.62 o 
  -5  -2   8       15.56       16.33      2.78 o 
  -4  -2   8       36.23       35.04      3.21 o 
  -3  -2   8        1.85        0.29      1.31 o 
  -2  -2   8       95.52      107.39      3.74 o 
  -1  -2   8        6.72        9.42      1.06 o 
   0  -2   8       13.48        9.57      1.17 o 
   1  -2   8       27.28       35.21      2.91 o 
   2  -2   8      207.81      276.78      7.70 o 
   3  -2   8      117.18      112.68      3.70 o 
   4  -2   8        7.92        8.99      1.92 o 
   5  -2   8        0.11        0.81      1.81 o 
   6  -2   8      160.80      147.69     10.66 o 
   7  -2   8       11.56       14.08      2.25 o 
   8  -2   8        1.13        0.93      4.35 o 
   9  -2   8       21.63       27.32      7.87 o 
  -8  -1   8        1.02        0.56      3.20 o 
  -7  -1   8        9.79        7.72      2.50 o 
  -6  -1   8        0.37       -0.20      1.90 o 
  -5  -1   8       47.52       56.21      6.39 o 
  -4  -1   8        0.05       -0.59      1.32 o 
  -3  -1   8        1.83        3.53      1.32 o 
  -2  -1   8      181.13      175.26      7.42 o 
  -1  -1   8      317.71      328.97      9.29 o 
   0  -1   8       47.98       58.36      2.37 o 
   1  -1   8       16.30       19.91      1.66 o 
   2  -1   8       24.83       30.35      2.10 o 
   3  -1   8        3.30        4.54      0.90 o 
   4  -1   8        6.14        8.19      1.09 o 
   5  -1   8       41.80       58.02      3.30 o 
   6  -1   8        5.94        3.24      1.67 o 
   7  -1   8        7.16        8.42      2.07 o 
   8  -1   8        1.09       -0.62      1.34 o 
   9  -1   8        2.80       18.70     11.07 o 
  -8   0   8        0.17       -0.21      2.35 o 
  -7   0   8        4.87        1.70      5.75 o 
  -6   0   8        4.15       -0.31      3.57 o 
  -5   0   8        5.59        4.49      1.88 o 
  -4   0   8       14.01       17.09      3.19 o 
  -3   0   8       46.58       48.35      4.03 o 
  -2   0   8      207.55      221.83      6.70 o 
  -1   0   8      117.54      114.35      4.12 o 
   0   0   8     4574.08     5490.96    153.70 o 
   1   0   8       14.35       13.10      1.55 o 
   2   0   8     3350.79     4429.16    110.42 o 
   3   0   8       45.67       51.30      2.21 o 
   4   0   8       37.49       49.71      2.35 o 
   5   0   8      122.57      124.38      5.32 o 
   6   0   8        3.22        4.23      1.64 o 
   7   0   8        0.56        0.22      1.43 o 
   8   0   8        0.09       -0.06      1.26 o 
   9   0   8        1.73        9.90     10.46 o 
  -7   1   8        3.91        6.70      2.50 o 
  -6   1   8        0.02       -0.13      5.26 o 
  -5   1   8       10.53        8.48      2.06 o 
  -4   1   8        5.32        5.51      1.62 o 
  -3   1   8        6.18        6.90      1.47 o 
  -2   1   8      369.21      410.99     14.54 o 
  -1   1   8       34.29       18.82      1.40 o 
   0   1   8       83.24       68.10      2.69 o 
   1   1   8      526.32      589.40     17.30 o 
   2   1   8        0.01       -0.11      0.68 o 
   3   1   8       36.53       29.99      1.73 o 
   4   1   8      376.77      414.32     11.45 o 
   5   1   8        2.28        2.00      1.02 o 
   6   1   8        7.10        1.29      4.07 o 
   7   1   8       15.88       15.87      2.29 o 
   8   1   8        4.66        4.09      1.89 o 
   9   1   8        1.88       16.11     10.82 o 
  -7   2   8       10.50       21.26      3.45 o 
  -6   2   8        6.17       11.08      2.59 o 
  -5   2   8        1.40        1.55      2.49 o 
  -4   2   8       44.64       53.62      3.88 o 
  -3   2   8       31.24       34.89      4.55 o 
  -2   2   8      910.73      929.55     24.14 o 
  -1   2   8        0.09        0.76      0.91 o 
   0   2   8      239.65      265.39      7.53 o 
   1   2   8      220.68      226.11      7.25 o 
   2   2   8       61.86       64.47      2.88 o 
   3   2   8      134.42      125.03      4.67 o 
   4   2   8      275.94      259.84      7.70 o 
   5   2   8        4.80        3.23      1.43 o 
   6   2   8        1.21        0.21      2.17 o 
   7   2   8       30.44       33.27      3.69 o 
   8   2   8        0.00        3.88      3.44 o 
   9   2   8       15.96        3.26      8.36 o 
  -7   3   8        0.04       -4.15      8.77 o 
  -6   3   8        0.38        2.90      1.97 o 
  -5   3   8      128.66      140.02      7.39 o 
  -4   3   8       11.63       12.13      2.24 o 
  -3   3   8      151.57      148.97      6.77 o 
  -2   3   8        0.01       -0.64      1.16 o 
  -1   3   8      296.22      255.58      7.40 o 
   0   3   8      179.00      179.11      5.28 o 
   1   3   8      628.45      734.52     21.57 o 
   2   3   8      362.04      428.10     13.09 o 
   3   3   8      323.49      350.18     11.00 o 
   4   3   8      271.63      320.88     13.04 o 
   5   3   8       74.08       70.54      3.51 o 
   6   3   8       18.66       20.06      2.13 o 
   7   3   8       76.72       84.41      5.73 o 
   8   3   8        1.05        2.20      1.93 o 
  -7   4   8        0.53       -0.54      8.11 o 
  -6   4   8       11.37       18.74      2.98 o 
  -5   4   8       12.71       18.85      3.70 o 
  -4   4   8        8.85        9.71      2.37 o 
  -3   4   8       94.16      104.34      5.29 o 
  -2   4   8        9.16        7.25      1.12 o 
  -1   4   8      168.41      179.76      5.55 o 
   0   4   8        5.52        8.92      1.59 o 
   1   4   8      229.45      230.87      7.63 o 
   2   4   8       55.64       50.17      2.61 o 
   3   4   8      411.95      428.37     13.41 o 
   4   4   8        5.71        7.31      1.41 o 
   5   4   8      197.31      203.68      9.02 o 
   6   4   8       34.35       44.53      3.91 o 
   7   4   8       85.40      107.14      7.73 o 
   8   4   8        7.59        8.21      3.97 o 
  -7   5   8        0.12        4.61      7.11 o 
  -6   5   8       18.79       24.90      8.59 o 
  -5   5   8       31.37       39.60      3.69 o 
  -4   5   8       94.69      128.67      7.78 o 
  -3   5   8        0.28       -0.57      1.29 o 
  -2   5   8      306.55      288.80      8.44 o 
  -1   5   8       56.48       61.88      3.09 o 
   0   5   8       70.94       74.67      3.61 o 
   1   5   8      778.22      790.77     23.30 o 
   2   5   8       52.55       47.37      3.85 o 
   3   5   8       69.48       61.85      3.00 o 
   4   5   8       19.31       19.01      1.85 o 
   5   5   8        1.02       -0.97      1.06 o 
   6   5   8       24.54       20.25      2.20 o 
   7   5   8        0.09       -0.40      1.43 o 
   8   5   8       31.27       38.62      4.12 o 
  -6   6   8        0.00        0.18      6.29 o 
  -5   6   8        7.78        9.94      3.62 o 
  -4   6   8        0.14        0.38      1.87 o 
  -3   6   8        2.58        4.89      1.64 o 
  -2   6   8      141.87      146.01      5.01 o 
  -1   6   8      286.97      301.39      8.76 o 
   0   6   8      148.30      151.87      4.95 o 
   1   6   8       21.49       21.61      2.11 o 
   2   6   8      692.48      672.57     20.25 o 
   3   6   8      248.02      242.42      8.34 o 
   4   6   8        0.02        0.40      1.97 o 
   5   6   8       89.61       82.58      3.95 o 
   6   6   8       89.09       90.13      4.88 o 
   7   6   8       71.43       66.14      4.52 o 
   8   6   8        2.40        3.59      2.00 o 
  -6   7   8        5.98       13.33      6.48 o 
  -5   7   8        0.29        1.89      8.64 o 
  -4   7   8        0.03       -0.95      1.41 o 
  -3   7   8        0.05       -0.32      2.64 o 
  -2   7   8       15.58       17.70      1.78 o 
  -1   7   8      275.31      277.42      8.28 o 
   0   7   8        0.18        0.96      0.95 o 
   1   7   8        1.03        0.72      0.96 o 
   2   7   8       17.06       17.98      1.85 o 
   3   7   8       26.53       22.30      2.14 o 
   4   7   8       26.16       19.89      2.16 o 
   5   7   8      218.22      211.93      8.87 o 
   6   7   8       23.03       25.43      4.12 o 
   7   7   8        3.54        7.15      3.01 o 
   8   7   8        3.97        5.54      2.06 o 
  -6   8   8       56.20       86.91     24.11 o 
  -5   8   8        2.66       -0.21      6.33 o 
  -4   8   8      157.13      165.52     20.63 o 
  -3   8   8        2.05        1.91      1.73 o 
  -2   8   8      337.99      311.86      9.40 o 
  -1   8   8       27.18       36.40      3.84 o 
   0   8   8      319.38      306.20     10.41 o 
   1   8   8       36.66       28.83      2.40 o 
   2   8   8       18.18       22.51      2.17 o 
   3   8   8      153.95      142.44      6.54 o 
   4   8   8      114.49       97.65      5.14 o 
   5   8   8       79.91       96.50      5.23 o 
   6   8   8       83.73       83.19      5.57 o 
   7   8   8        0.85       -0.30      1.84 o 
   8   8   8       13.23       13.57      2.63 o 
   9   8   8        0.76        1.17      3.75 o 
  -5   9   8        3.72        5.62      4.98 o 
  -4   9   8       19.96       25.89     15.56 o 
  -3   9   8       45.33       45.99      4.85 o 
  -2   9   8        3.55        2.02      2.08 o 
  -1   9   8      220.42      209.54     10.87 o 
   0   9   8        6.12        4.23      1.54 o 
   1   9   8      121.94      125.32      5.48 o 
   2   9   8        0.17        4.63      2.18 o 
   3   9   8       79.11       86.54      4.78 o 
   4   9   8       55.10       48.80      3.61 o 
   5   9   8      112.79      120.49      8.67 o 
   6   9   8        8.52       12.46      2.45 o 
   7   9   8       39.67       48.88      3.94 o 
   8   9   8        5.44       10.63      2.33 o 
  -5  10   8        1.27       13.65     17.71 o 
  -4  10   8       30.82       35.80     16.73 o 
  -3  10   8        0.70       10.70     12.18 o 
  -2  10   8       26.94       25.45      2.69 o 
  -1  10   8        4.23        3.98      1.75 o 
   0  10   8        0.34        3.96      1.78 o 
   1  10   8      201.44      159.98      7.31 o 
   2  10   8       16.89       19.56      2.51 o 
   3  10   8      104.36       89.40      5.11 o 
   4  10   8        8.77        5.47      1.87 o 
   5  10   8        0.26       -0.62      1.45 o 
   6  10   8        3.90        2.22      1.72 o 
   7  10   8       15.95       17.58      2.85 o 
   8  10   8        0.82        1.33      1.91 o 
  -4  11   8        1.54        7.13     13.59 o 
  -3  11   8       33.00       28.11     12.85 o 
  -2  11   8       10.80        7.01      2.22 o 
  -1  11   8      154.55      165.85      7.52 o 
   0  11   8      116.52      102.19      6.73 o 
   1  11   8       54.97       37.10      3.34 o 
   2  11   8        2.07        2.58      1.67 o 
   3  11   8       11.78       10.46      2.26 o 
   4  11   8       26.84       27.59      3.17 o 
   5  11   8      193.07      193.40      8.64 o 
   6  11   8       34.16       34.08      3.42 o 
   7  11   8        6.48        8.39      2.32 o 
   8  11   8        0.16        1.64      1.66 o 
  -1  12   8        1.28        1.43      1.76 o 
   0  12   8       11.36        9.96      2.34 o 
   1  12   8       73.12       82.47      5.03 o 
   2  12   8        0.31        0.42      2.15 o 
   3  12   8       34.24       40.13      3.64 o 
   4  12   8       11.58       18.54      2.71 o 
   5  12   8        9.94        8.91      2.77 o 
   6  12   8        0.84       -1.24      1.57 o 
   7  12   8        7.35        7.74      2.17 o 
  -1  13   8        0.01        2.28      1.88 o 
   0  13   8       22.58       23.24      2.94 o 
   1  13   8        0.14       -1.56      1.56 o 
   2  13   8        3.56        0.58      1.71 o 
   3  13   8       17.25       13.41      4.86 o 
   4  13   8        9.23       15.29      2.56 o 
   5  13   8        5.06       -0.65      2.15 o 
   6  13   8        3.98        5.56      2.16 o 
  -1  14   8        8.42        4.55      3.87 o 
   0  14   8       12.12       13.22      2.89 o 
   1  14   8       16.17       15.61      2.80 o 
   2  14   8       19.60       19.36      3.04 o 
   3  14   8        4.22        2.76      1.80 o 
   4  14   8        5.33       10.69      3.87 o 
   5  14   8        0.19       -0.68      1.59 o 
   1  15   8        4.72        3.73      1.93 o 
   2  15   8        0.30        1.96      3.72 o 
   3  15   8        0.40       -3.29      3.29 o 
   4  15   8        0.32        2.28      1.94 o 
  -2 -14   9        0.06        4.44      4.09 o 
  -1 -14   9       10.88        7.10      4.71 o 
   0 -14   9        3.50        3.18      2.16 o 
   1 -14   9       14.64       19.55      3.54 o 
  -3 -13   9        0.04        8.54      3.43 o 
  -2 -13   9        2.15        1.39      4.74 o 
  -1 -13   9       18.03       17.82      9.59 o 
   0 -13   9       21.50       23.20      3.20 o 
   1 -13   9        8.79        8.49      2.62 o 
   2 -13   9       41.41       33.36      4.15 o 
   3 -13   9        8.66        8.72      2.61 o 
  -4 -12   9       16.77       15.94      3.91 o 
  -3 -12   9       66.02       60.20     10.89 o 
  -2 -12   9        9.08       11.72      2.49 o 
  -1 -12   9       15.28       10.25      2.39 o 
   0 -12   9       12.81        6.79      2.89 o 
   1 -12   9        3.52        1.44      2.07 o 
   2 -12   9        3.30        4.32      2.28 o 
   3 -12   9       41.47       37.87      7.50 o 
   4 -12   9        1.08        2.68      2.19 o 
  -5 -11   9        3.01        1.33      2.67 o 
  -4 -11   9        1.35        1.27      2.53 o 
  -3 -11   9       42.66       38.25      8.03 o 
  -2 -11   9       74.37       77.09     13.38 o 
  -1 -11   9       41.95       46.98      6.61 o 
   0 -11   9       21.75       19.35      2.92 o 
   1 -11   9        1.72       -0.51      3.01 o 
   2 -11   9       34.04       29.44      3.42 o 
   3 -11   9        2.26        3.20      2.98 o 
   4 -11   9       54.85       55.43      4.61 o 
   5 -11   9        9.35        9.10      2.71 o 
  -6 -10   9       13.65        9.24      8.00 o 
  -5 -10   9        3.89        0.91      3.63 o 
  -4 -10   9        5.62        6.25      8.00 o 
  -3 -10   9        1.96        3.14      2.27 o 
  -2 -10   9       24.33       20.41      5.01 o 
  -1 -10   9       37.73       34.70      5.80 o 
   0 -10   9        0.25       -1.18      1.92 o 
   1 -10   9      131.79      139.04      7.06 o 
   2 -10   9        0.25       -0.43      1.83 o 
   3 -10   9       28.60       27.69      5.94 o 
   4 -10   9       12.10       12.43      2.76 o 
   5 -10   9        6.76        3.79      4.35 o 
  -6  -9   9        1.49       -0.15      2.61 o 
  -5  -9   9        9.64        5.27      3.29 o 
  -4  -9   9       22.82       28.08      4.28 o 
  -3  -9   9        0.33        5.84      2.78 o 
  -2  -9   9       16.94       20.62      2.15 o 
  -1  -9   9       21.34       16.39      1.92 o 
   0  -9   9      195.40      197.30      8.70 o 
   1  -9   9       17.87       15.09      2.54 o 
   2  -9   9       16.89       13.05      2.39 o 
   3  -9   9        3.76        1.88      1.84 o 
   4  -9   9       31.89       36.05      3.42 o 
   5  -9   9        2.87        2.81      4.74 o 
   6  -9   9        5.78        2.96      3.72 o 
  -7  -8   9        8.89        2.79      6.27 o 
  -6  -8   9        8.71        3.90      2.51 o 
  -5  -8   9        0.01        1.88      5.72 o 
  -4  -8   9        2.58        4.87      3.23 o 
  -3  -8   9       26.79       25.95      3.75 o 
  -2  -8   9        0.15       -1.68      2.27 o 
  -1  -8   9      150.98      159.91      5.94 o 
   0  -8   9        9.03        7.15      1.79 o 
   1  -8   9      254.55      248.05      9.11 o 
   2  -8   9       31.79       40.95      3.53 o 
   3  -8   9      150.33      161.68      7.04 o 
   4  -8   9       17.50       10.63      2.63 o 
   5  -8   9       35.86       30.97      5.81 o 
   6  -8   9        0.78       -1.59      2.10 o 
   7  -8   9        1.11        0.85      2.18 o 
  -7  -7   9        2.99        4.30      4.21 o 
  -6  -7   9        0.95       -0.89      2.92 o 
  -5  -7   9      137.85      123.01      9.10 o 
  -4  -7   9       19.36       12.56      3.00 o 
  -3  -7   9      149.43      144.20     22.57 o 
  -2  -7   9        8.60       11.81      2.10 o 
  -1  -7   9       44.16       42.22      3.82 o 
   0  -7   9       33.42       38.56      2.24 o 
   1  -7   9       96.10      114.73      5.12 o 
   2  -7   9       12.80       18.38      2.34 o 
   3  -7   9      103.55      104.59      5.28 o 
   4  -7   9       68.18       71.15      4.49 o 
   5  -7   9      155.50      151.26      7.06 o 
   6  -7   9        2.27        3.73      2.21 o 
   7  -7   9        1.33        1.58      2.08 o 
  -7  -6   9        2.58        5.61      3.15 o 
  -6  -6   9        0.60        2.34      2.71 o 
  -5  -6   9      118.99      115.39     27.92 o 
  -4  -6   9      204.63      163.42      9.35 o 
  -3  -6   9       74.36       83.53      5.21 o 
  -2  -6   9       32.44       35.26      2.23 o 
  -1  -6   9       58.80       71.58      3.05 o 
   0  -6   9        0.11        0.17      1.00 o 
   1  -6   9        2.14        2.79      0.89 o 
   2  -6   9       72.41       66.45      3.76 o 
   3  -6   9       80.13      122.96      5.90 o 
   4  -6   9      436.32      450.93     22.99 o 
   5  -6   9       19.78       27.14      3.30 o 
   6  -6   9       29.36       27.97      3.27 o 
   7  -6   9        4.58        5.38      2.02 o 
   8  -6   9        8.00        6.82      2.72 o 
  -7  -5   9        0.63        7.26      7.29 o 
  -6  -5   9        9.32        9.91      2.99 o 
  -5  -5   9        6.95        3.39      3.14 o 
  -4  -5   9      135.00      131.79     16.96 o 
  -3  -5   9       42.19       43.38      3.78 o 
  -2  -5   9      112.44      102.79      3.96 o 
  -1  -5   9        5.78        3.33      1.00 o 
   0  -5   9      116.45      123.79      4.53 o 
   1  -5   9       45.46       46.82      2.27 o 
   2  -5   9       26.36       27.34      2.31 o 
   3  -5   9      112.21      145.49      6.23 o 
   4  -5   9       72.26       70.36      4.21 o 
   5  -5   9       73.80       77.73      5.40 o 
   6  -5   9       24.67       25.54      2.96 o 
   7  -5   9       11.26        7.96      2.32 o 
   8  -5   9        2.78        4.17      2.13 o 
  -7  -4   9        1.34        5.02      4.34 o 
  -6  -4   9        8.62        6.33      2.70 o 
  -5  -4   9       38.49       32.73      8.46 o 
  -4  -4   9       69.81       68.43      5.68 o 
  -3  -4   9        2.49        4.06      1.59 o 
  -2  -4   9       29.63       26.64      1.97 o 
  -1  -4   9       49.96       73.81      3.19 o 
   0  -4   9       77.06       85.58      5.91 o 
   1  -4   9        0.32       -0.43      0.68 o 
   2  -4   9       73.61       73.03      2.87 o 
   3  -4   9       52.79       62.58      3.94 o 
   4  -4   9        4.92        4.54      1.84 o 
   5  -4   9       57.85       53.62      6.17 o 
   6  -4   9        3.38        2.66      1.76 o 
   7  -4   9        1.22        0.83      1.76 o 
   8  -4   9        2.20       -1.57      1.94 o 
  -7  -3   9        0.11       -1.90      3.45 o 
  -6  -3   9       27.89       22.58      3.35 o 
  -5  -3   9      113.80       75.10      9.48 o 
  -4  -3   9       43.84       54.18      7.32 o 
  -3  -3   9      119.08      112.93     11.04 o 
  -2  -3   9       61.22       53.64      2.49 o 
  -1  -3   9       95.30      106.38      3.74 o 
   0  -3   9       63.44       94.31      4.14 o 
   1  -3   9        0.49       -0.09      1.10 o 
   2  -3   9        0.16        0.34      0.72 o 
   3  -3   9        0.00        3.64      1.37 o 
   4  -3   9      154.58      144.64      6.03 o 
   5  -3   9       56.87       54.72      5.14 o 
   6  -3   9       30.03       25.00      2.75 o 
   7  -3   9       17.47       15.08      2.74 o 
   8  -3   9       42.47       54.00     12.28 o 
  -7  -2   9       17.62       18.78      3.20 o 
  -6  -2   9        7.97        7.60      4.01 o 
  -5  -2   9       17.93       15.21      2.61 o 
  -4  -2   9      162.76      130.01     11.63 o 
  -3  -2   9       13.61       10.66      2.13 o 
  -2  -2   9      385.00      350.60     25.23 o 
  -1  -2   9       53.60       51.56      4.92 o 
   0  -2   9      190.48      198.58      5.97 o 
   1  -2   9      214.25      228.00      7.31 o 
   2  -2   9      124.65      142.71      4.53 o 
   3  -2   9        0.05        1.20      0.76 o 
   4  -2   9       59.97       49.98      3.82 o 
   5  -2   9      142.52      131.79      6.48 o 
   6  -2   9        5.52        5.43      5.51 o 
   7  -2   9       23.91       25.11      4.85 o 
   8  -2   9       34.84       39.96      9.19 o 
   9  -2   9        4.01        6.52      9.16 o 
  -7  -1   9        0.05        0.98      2.68 o 
  -6  -1   9       13.43       15.95      2.87 o 
  -5  -1   9        2.27       -1.14      3.07 o 
  -4  -1   9        6.35        4.26      1.97 o 
  -3  -1   9       13.11       15.15      2.11 o 
  -2  -1   9      768.93      963.95     47.82 o 
  -1  -1   9        1.01        0.72      0.79 o 
   0  -1   9     1890.64     2309.99     58.86 o 
   1  -1   9        0.12        0.51      0.72 o 
   2  -1   9     2150.19     2600.09     65.86 o 
   3  -1   9       10.86       15.53      1.25 o 
   4  -1   9      195.67      212.15      6.45 o 
   5  -1   9       11.96       10.64      1.78 o 
   6  -1   9        4.07        1.28      2.43 o 
   7  -1   9       25.29       20.91      3.26 o 
   8  -1   9        0.24        1.70      3.11 o 
   9  -1   9        3.00       -5.29      8.43 o 
  -7   0   9        4.17        1.62      8.58 o 
  -6   0   9        3.56        4.14      2.45 o 
  -5   0   9       11.42       13.89      3.25 o 
  -4   0   9        8.55       11.13      2.23 o 
  -3   0   9       35.87       50.21      3.52 o 
  -2   0   9        9.44        9.27      1.74 o 
  -1   0   9      176.89      185.50      6.31 o 
   0   0   9      153.76      201.42      6.13 o 
   1   0   9      160.63      133.42      4.29 o 
   2   0   9       12.83       18.64      2.08 o 
   3   0   9      276.38      340.53      9.43 o 
   4   0   9       10.41       18.06      1.47 o 
   5   0   9       12.60       15.62      1.94 o 
   6   0   9        9.78       13.16      5.47 o 
   7   0   9        0.00       -1.28      1.28 o 
   8   0   9       14.82       15.31      2.89 o 
   9   0   9        0.85       11.50     11.38 o 
  -7   1   9        3.54       10.03      2.69 o 
  -6   1   9        1.58        3.87      4.00 o 
  -5   1   9       11.65       12.17      2.29 o 
  -4   1   9       37.16       39.43      3.33 o 
  -3   1   9        0.83        1.10      2.51 o 
  -2   1   9       23.70       30.01      2.54 o 
  -1   1   9      155.54      159.43      5.04 o 
   0   1   9      372.45      374.75     10.32 o 
   1   1   9       19.96       19.62      1.52 o 
   2   1   9      368.27      323.62     12.67 o 
   3   1   9       77.70       63.53      3.03 o 
   4   1   9       59.12       67.53      5.44 o 
   5   1   9       26.11       25.00      2.24 o 
   6   1   9       87.49       82.27      9.69 o 
   7   1   9       16.64       13.80      2.80 o 
   8   1   9       15.79       15.40      5.63 o 
  -7   2   9        0.32       -1.11      3.03 o 
  -6   2   9       33.70       52.74      9.07 o 
  -5   2   9        8.65       12.14      2.71 o 
  -4   2   9       36.39       45.28      3.92 o 
  -3   2   9      342.45      355.15     22.11 o 
  -2   2   9        7.65        6.88      1.04 o 
  -1   2   9       48.18       51.52      2.52 o 
   0   2   9      124.28      129.39      4.71 o 
   1   2   9      100.97      120.58      4.48 o 
   2   2   9        3.82        6.22      1.15 o 
   3   2   9      118.53      131.45      6.29 o 
   4   2   9      154.78      158.49      5.91 o 
   5   2   9      204.76      214.63      7.72 o 
   6   2   9        0.01       -0.14      3.23 o 
   7   2   9       85.65       93.66     10.49 o 
   8   2   9       17.11       18.72      5.72 o 
   9   2   9        4.05        3.85      2.07 o 
  -7   3   9       28.64       21.68     10.76 o 
  -6   3   9       21.36       36.80      4.13 o 
  -5   3   9        6.14        6.03      7.68 o 
  -4   3   9        3.62        7.03      2.01 o 
  -3   3   9       56.40       49.78      5.31 o 
  -2   3   9      289.30      278.19      8.34 o 
  -1   3   9      195.68      206.03      6.38 o 
   0   3   9       21.43       23.06      2.35 o 
   1   3   9        6.55        6.71      1.07 o 
   2   3   9      151.23      192.79      6.66 o 
   3   3   9      143.37      132.26      4.98 o 
   4   3   9      463.36      495.34     19.19 o 
   5   3   9       94.24      108.12      4.77 o 
   6   3   9       26.26       32.26      4.59 o 
   7   3   9        3.13        7.69      2.64 o 
   8   3   9       11.17       16.94      5.41 o 
   9   3   9       11.17       51.66     16.73 o 
  -7   4   9        4.31        3.08      9.00 o 
  -6   4   9       69.42      101.09      6.65 o 
  -5   4   9        9.81       14.99      4.00 o 
  -4   4   9       25.94       27.92      5.16 o 
  -3   4   9        6.74        8.52      1.89 o 
  -2   4   9      144.75      143.07      4.91 o 
  -1   4   9       16.64       19.86      1.56 o 
   0   4   9      170.15      202.87      9.47 o 
   1   4   9      408.19      430.20     13.26 o 
   2   4   9       29.98       39.41      3.16 o 
   3   4   9      117.73      116.52      4.63 o 
   4   4   9        0.03       -0.48      1.57 o 
   5   4   9        0.09       -0.94      1.02 o 
   6   4   9       83.99       81.33      5.14 o 
   7   4   9       32.14       39.82      5.67 o 
   8   4   9        2.05        4.23      4.27 o 
   9   4   9        1.01        2.95      2.52 o 
  -6   5   9        4.57        4.65      7.76 o 
  -5   5   9       24.08       37.14      4.51 o 
  -4   5   9       69.54       78.74      6.85 o 
  -3   5   9        1.81       -0.66      1.43 o 
  -2   5   9       18.47       17.41      2.18 o 
  -1   5   9      209.95      202.29      6.23 o 
   0   5   9      521.26      520.59     21.53 o 
   1   5   9        1.48        0.84      1.25 o 
   2   5   9      467.00      486.33     15.06 o 
   3   5   9       46.55       45.63      2.69 o 
   4   5   9       85.11       86.07      3.92 o 
   5   5   9      252.94      246.29      8.63 o 
   6   5   9        7.38       14.57      2.09 o 
   7   5   9        4.84        7.99      2.92 o 
   8   5   9        2.33       -0.74      2.21 o 
   9   5   9       29.02       40.96      4.74 o 
  -6   6   9        8.31        9.01      6.85 o 
  -5   6   9       31.98       41.07      4.01 o 
  -4   6   9       34.86       46.53      4.09 o 
  -3   6   9       70.63       70.17      4.36 o 
  -2   6   9      336.06      334.47     12.36 o 
  -1   6   9       45.28       42.00      2.69 o 
   0   6   9       32.76       30.01      3.14 o 
   1   6   9      150.93      144.44      5.54 o 
   2   6   9        9.83        9.35      1.59 o 
   3   6   9      107.39      105.92      4.60 o 
   4   6   9       18.87       20.90      2.71 o 
   5   6   9       39.49       41.55      2.95 o 
   6   6   9      281.84      312.18     10.84 o 
   7   6   9       10.36       10.54      2.25 o 
   8   6   9        0.00       -1.43      1.43 o 
  -6   7   9       56.72       84.01     18.45 o 
  -5   7   9        1.61        0.31      3.92 o 
  -4   7   9      229.12      251.51     10.82 o 
  -3   7   9       75.52       67.82      5.57 o 
  -2   7   9       12.03       11.35      2.86 o 
  -1   7   9      174.78      153.72      6.03 o 
   0   7   9        8.62        8.11      1.62 o 
   1   7   9       15.63       20.75      2.67 o 
   2   7   9        1.32       -0.98      0.98 o 
   3   7   9       23.51       32.77      2.61 o 
   4   7   9        4.55        8.52      1.83 o 
   5   7   9      128.47      157.60     11.29 o 
   6   7   9       54.27       59.88      4.34 o 
   7   7   9       77.18      112.50      6.28 o 
   8   7   9       38.18       52.66      6.92 o 
  -5   8   9        1.52       -4.86     14.76 o 
  -4   8   9       37.63       39.73     16.02 o 
  -3   8   9      160.21      174.26     16.82 o 
  -2   8   9        8.08        9.62      2.71 o 
  -1   8   9       29.35       30.12      2.70 o 
   0   8   9      257.77      206.53      7.66 o 
   1   8   9        1.80        1.26      1.24 o 
   2   8   9       13.53        7.72      1.59 o 
   3   8   9       11.11        9.77      1.87 o 
   4   8   9       96.39      101.98      9.07 o 
   5   8   9       78.13       73.15      4.62 o 
   6   8   9        3.31        4.31      1.92 o 
   7   8   9       51.15       63.76     12.67 o 
   8   8   9        9.00        4.73      3.94 o 
  -5   9   9        0.35       -2.46     15.93 o 
  -4   9   9        5.33        9.90     12.30 o 
  -3   9   9       41.79       44.05      4.80 o 
  -2   9   9       20.47       14.75      3.18 o 
  -1   9   9        7.70        4.37      3.51 o 
   0   9   9        0.35        0.21      1.31 o 
   1   9   9        3.53        4.03      2.53 o 
   2   9   9        1.17        0.16      1.72 o 
   3   9   9       15.36       10.99      2.98 o 
   4   9   9        4.73        7.77      2.05 o 
   5   9   9        0.05       -1.34      1.34 o 
   6   9   9        9.75       15.76      2.82 o 
   7   9   9       44.39       50.39      6.09 o 
   8   9   9        1.34       -1.10      1.67 o 
  -4  10   9       10.70       13.78     13.78 o 
  -3  10   9       34.50       37.65     16.11 o 
  -2  10   9       15.06       17.89      3.45 o 
  -1  10   9      177.76      137.43     11.47 o 
   0  10   9       56.28       58.84      5.94 o 
   1  10   9       32.56       30.62      4.55 o 
   2  10   9        2.21        2.23      1.52 o 
   3  10   9      112.96       77.29      5.75 o 
   4  10   9       21.29       23.86      3.17 o 
   5  10   9       53.18       48.60      3.94 o 
   6  10   9       27.90       27.94      3.24 o 
   7  10   9       55.22       74.02      5.17 o 
   8  10   9        3.80        5.59      2.18 o 
  -3  11   9        7.77       11.62     13.35 o 
  -2  11   9       60.69       62.92      6.58 o 
  -1  11   9        0.19       -1.51      1.51 o 
   0  11   9        0.00       -0.89      1.54 o 
   1  11   9        4.66        4.45      1.74 o 
   2  11   9       66.93       61.00      4.26 o 
   3  11   9       23.20       26.93      3.14 o 
   4  11   9        5.46        3.44      1.76 o 
   5  11   9        7.12        9.33      2.22 o 
   6  11   9       44.00       51.13      4.13 o 
   7  11   9        4.34        2.85      1.88 o 
  -1  12   9        0.13        2.13      1.83 o 
   0  12   9        5.61        8.38      2.28 o 
   1  12   9        6.18        7.29      2.08 o 
   2  12   9        6.73       10.72      2.14 o 
   3  12   9       18.36       14.37      2.61 o 
   4  12   9       53.68       60.83      8.89 o 
   5  12   9        0.33        0.31      1.45 o 
   6  12   9        1.30        2.13      1.66 o 
   7  12   9        1.06        2.52      1.97 o 
  -1  13   9        0.09        1.73      1.92 o 
   0  13   9        0.27        2.43      2.55 o 
   1  13   9       12.26        8.08      2.12 o 
   2  13   9       93.28      102.66     11.69 o 
   3  13   9        0.61       -0.77      1.45 o 
   4  13   9        6.10        7.71      5.14 o 
   5  13   9        2.12        3.04      1.80 o 
   6  13   9        0.02       -1.61      1.61 o 
   0  14   9        1.56        0.66      2.43 o 
   1  14   9        2.18        2.08      2.05 o 
   2  14   9        0.00       -1.53      1.53 o 
   3  14   9        0.01        3.59      3.44 o 
   4  14   9        0.17        0.18      2.28 o 
   5  14   9        0.13       -1.48      1.61 o 
  -3 -13  10        8.58       15.01      9.59 o 
  -2 -13  10        1.16        4.88      6.80 o 
  -1 -13  10        4.15        7.29      2.61 o 
   0 -13  10        2.01        4.40      2.21 o 
   1 -13  10        3.59        1.47      2.22 o 
   2 -13  10        0.01       -0.68      2.24 o 
  -4 -12  10       19.02       12.52      3.77 o 
  -3 -12  10        3.82       10.45      6.80 o 
  -2 -12  10        0.03        1.85      2.03 o 
  -1 -12  10        9.50       26.32      8.43 o 
   0 -12  10       23.14       17.68      2.86 o 
   1 -12  10       15.96       15.80      2.92 o 
   2 -12  10        4.28        4.89      2.41 o 
   3 -12  10       42.15       39.20      4.15 o 
  -5 -11  10        0.61        3.41      3.07 o 
  -4 -11  10        4.19       10.33      5.04 o 
  -3 -11  10        6.54        8.36      3.91 o 
  -2 -11  10       14.74       14.21      2.61 o 
  -1 -11  10       14.91       13.42      2.61 o 
   0 -11  10        3.73        3.24      2.01 o 
   1 -11  10        7.14        6.79      2.21 o 
   2 -11  10       23.90       18.67      3.11 o 
   3 -11  10       14.30       18.47      3.16 o 
   4 -11  10        6.42        7.51      2.83 o 
  -5 -10  10       10.48        8.43      3.18 o 
  -4 -10  10        0.49       -2.28      2.55 o 
  -3 -10  10        0.64       -2.35      2.35 o 
  -2 -10  10        9.89       10.57      5.70 o 
  -1 -10  10       22.61       20.55      2.90 o 
   0 -10  10        0.03       -0.08      1.90 o 
   1 -10  10       17.83       16.58      5.75 o 
   2 -10  10       53.72       62.47      4.64 o 
   3 -10  10        5.18        1.23      2.56 o 
   4 -10  10        2.33        0.81      2.20 o 
   5 -10  10       13.16       18.97      4.15 o 
  -6  -9  10        7.77        4.77      7.63 o 
  -5  -9  10        1.24       -0.91      4.67 o 
  -4  -9  10        1.64        2.17      2.52 o 
  -3  -9  10       17.59       13.87      7.01 o 
  -2  -9  10        5.52        7.78      1.55 o 
  -1  -9  10      162.29      168.21      6.39 o 
   0  -9  10        0.81       -1.18      1.91 o 
   1  -9  10      111.71      121.68      6.50 o 
   2  -9  10       26.79       30.45      3.09 o 
   3  -9  10       63.16       49.90      3.75 o 
   4  -9  10        1.62        1.97      2.02 o 
   5  -9  10       23.68       24.99      3.68 o 
   6  -9  10       20.10       17.59      7.38 o 
  -6  -8  10        5.40        3.81      3.07 o 
  -5  -8  10        9.96        7.62      3.08 o 
  -4  -8  10        0.46        2.00      2.71 o 
  -3  -8  10       57.31       63.82      5.90 o 
  -2  -8  10       21.27       25.42      2.18 o 
  -1  -8  10        0.30       -1.36      1.36 o 
   0  -8  10        0.16       -0.49      1.26 o 
   1  -8  10       36.53       50.77      5.56 o 
   2  -8  10       81.59       69.69      4.70 o 
   3  -8  10      130.73      128.17      6.15 o 
   4  -8  10        6.34        2.75      1.98 o 
   5  -8  10        1.96        2.22      2.57 o 
   6  -8  10        0.00        1.78      3.06 o 
  -6  -7  10        3.59        4.30      3.23 o 
  -5  -7  10        1.58        2.60      2.75 o 
  -4  -7  10       34.11       29.96      4.92 o 
  -3  -7  10      102.37      109.17      7.26 o 
  -2  -7  10       45.57       45.39      3.55 o 
  -1  -7  10      111.18      128.17      5.68 o 
   0  -7  10        1.87        4.60      1.35 o 
   1  -7  10       14.33       23.63      4.43 o 
   2  -7  10      145.99      155.62      7.41 o 
   3  -7  10       32.95       38.46      3.41 o 
   4  -7  10       48.68       42.57      3.76 o 
   5  -7  10        0.35        0.00      2.46 o 
   6  -7  10       25.85       22.21      5.22 o 
   7  -7  10        1.46        5.36      7.45 o 
  -7  -6  10        0.71        1.73      4.12 o 
  -6  -6  10        5.37        6.61      4.80 o 
  -5  -6  10        0.18       -0.58      2.70 o 
  -4  -6  10       20.16       18.90      3.70 o 
  -3  -6  10       27.98       25.31      3.26 o 
  -2  -6  10      358.31      383.61     14.49 o 
  -1  -6  10       51.26       52.55      2.77 o 
   0  -6  10      372.33      402.24     12.37 o 
   1  -6  10        4.83        3.05      1.17 o 
   2  -6  10      302.46      307.23     10.96 o 
   3  -6  10        3.19        0.77      1.80 o 
   4  -6  10        3.90        3.44      2.29 o 
   5  -6  10       26.70       26.15      4.12 o 
   6  -6  10       35.55       33.75      5.67 o 
   7  -6  10       14.59       17.44      2.92 o 
  -7  -5  10        4.46        1.28      2.80 o 
  -6  -5  10       14.21        6.61      3.13 o 
  -5  -5  10        1.90       -0.78      2.28 o 
  -4  -5  10        0.41       -2.18      2.18 o 
  -3  -5  10       58.21       39.30      3.66 o 
  -2  -5  10      170.40      157.35      8.05 o 
  -1  -5  10       35.67       36.00      4.34 o 
   0  -5  10       49.13       51.78      2.55 o 
   1  -5  10      322.68      378.85     10.63 o 
   2  -5  10        5.92        5.85      1.77 o 
   3  -5  10      160.56      161.08      6.65 o 
   4  -5  10       18.39       15.16      2.49 o 
   5  -5  10       50.32       58.22      6.35 o 
   6  -5  10        0.64       -0.12      1.87 o 
   7  -5  10        0.14       -1.23      6.74 o 
   8  -5  10        3.38        1.05      2.52 o 
  -7  -4  10        0.36       11.50      8.36 o 
  -6  -4  10        2.44       -0.57      3.01 o 
  -5  -4  10       26.01       28.08      6.30 o 
  -4  -4  10       11.69        8.29      3.08 o 
  -3  -4  10      340.56      334.13     41.64 o 
  -2  -4  10       48.13       50.12      6.05 o 
  -1  -4  10      158.15      148.58      5.01 o 
   0  -4  10       50.73       54.00      3.18 o 
   1  -4  10        5.25        8.03      1.15 o 
   2  -4  10      127.98      119.39      4.12 o 
   3  -4  10      284.03      300.16     10.63 o 
   4  -4  10      108.26      110.56     11.64 o 
   5  -4  10       40.50       35.82      6.24 o 
   6  -4  10      154.54      192.27      8.54 o 
   7  -4  10        2.01       24.42     13.04 o 
   8  -4  10        0.08        4.92      2.89 o 
  -7  -3  10        0.43        5.01      4.01 o 
  -6  -3  10       57.67       54.44      4.53 o 
  -5  -3  10       35.55       27.68      5.77 o 
  -4  -3  10      162.23      182.01      9.44 o 
  -3  -3  10       18.70       16.56      2.55 o 
  -2  -3  10      637.43      541.35     31.04 o 
  -1  -3  10        0.62        0.98      0.93 o 
   0  -3  10       52.10       57.84      3.79 o 
   1  -3  10       84.04       78.58      3.01 o 
   2  -3  10       45.20       48.92      2.56 o 
   3  -3  10       15.70       22.11      2.18 o 
   4  -3  10      269.25      269.50      9.84 o 
   5  -3  10       16.05       19.36      2.41 o 
   6  -3  10       40.87       41.29      3.39 o 
   7  -3  10       77.90       84.78      8.09 o 
   8  -3  10        5.69       10.15      3.01 o 
  -7  -2  10        4.52        8.48      6.30 o 
  -6  -2  10       33.58       27.39      6.88 o 
  -5  -2  10        4.59        3.51      3.44 o 
  -4  -2  10      155.87      141.77     14.39 o 
  -3  -2  10       32.65       42.67      3.56 o 
  -2  -2  10      121.24      122.70      5.99 o 
  -1  -2  10       12.01       14.38      1.39 o 
   0  -2  10      580.93      651.79     17.45 o 
   1  -2  10        0.71        0.90      1.33 o 
   2  -2  10      458.50      523.93     14.11 o 
   3  -2  10       41.93       54.09      2.46 o 
   4  -2  10      110.10      121.24      5.14 o 
   5  -2  10        8.84        1.61      1.79 o 
   6  -2  10       87.27       75.99     11.44 o 
   7  -2  10        2.15        3.01      2.57 o 
   8  -2  10       20.14       51.05     16.54 o 
  -7  -1  10        3.11        6.35      2.85 o 
  -6  -1  10        3.60        2.94      2.34 o 
  -5  -1  10        0.10        2.28      3.16 o 
  -4  -1  10       14.66       18.15      2.78 o 
  -3  -1  10       96.87      112.08     12.05 o 
  -2  -1  10        4.92        3.23      1.79 o 
  -1  -1  10        7.88       10.06      1.54 o 
   0  -1  10      131.15      151.95      6.92 o 
   1  -1  10       60.55       71.41      3.43 o 
   2  -1  10      200.50      224.21      7.55 o 
   3  -1  10       82.25       93.91      3.94 o 
   4  -1  10       74.25       69.50      4.39 o 
   5  -1  10       88.21       84.79      5.28 o 
   6  -1  10       25.00       24.88      4.15 o 
   7  -1  10        1.58        1.28      2.05 o 
   8  -1  10       10.83       47.97     15.87 o 
   9  -1  10        0.38       -1.13      2.24 o 
  -7   0  10        0.99        3.18      6.64 o 
  -6   0  10       28.45       29.84      3.42 o 
  -5   0  10       17.74       18.08      2.82 o 
  -4   0  10       44.90       45.15      4.83 o 
  -3   0  10        4.22        3.77      1.58 o 
  -2   0  10       11.59       19.78      2.31 o 
  -1   0  10       10.59       11.94      1.26 o 
   0   0  10      159.70      155.10      5.03 o 
   1   0  10        0.40       -0.60      0.60 o 
   2   0  10       73.50       73.49      3.58 o 
   3   0  10        7.35        8.91      1.32 o 
   4   0  10      131.76      112.01      4.66 o 
   5   0  10        1.05       -0.50      1.97 o 
   6   0  10      164.32      181.99     25.80 o 
   7   0  10       15.77       22.26      4.31 o 
   8   0  10       33.91       78.85     18.94 o 
   9   0  10        0.23       -4.35     11.10 o 
  -7   1  10        0.66       -1.98      1.98 o 
  -6   1  10        2.77        6.07      2.64 o 
  -5   1  10        0.00        1.25      1.96 o 
  -4   1  10      216.16      224.56      9.56 o 
  -3   1  10       31.54       35.21      4.23 o 
  -2   1  10      711.81      689.21     26.00 o 
  -1   1  10       59.37       57.50      2.63 o 
   0   1  10      113.40      111.73      4.27 o 
   1   1  10        9.69       10.49      1.23 o 
   2   1  10      315.85      323.53     22.95 o 
   3   1  10       37.40       35.19      2.23 o 
   4   1  10      183.19      205.08      9.14 o 
   5   1  10      102.72      104.93      5.89 o 
   6   1  10       42.15       40.29      3.98 o 
   7   1  10        3.39        0.39      5.97 o 
   8   1  10       18.10       22.39      3.50 o 
   9   1  10        9.28       13.06      9.07 o 
  -7   2  10        3.75        5.96      2.79 o 
  -6   2  10       77.66       91.23      9.08 o 
  -5   2  10       60.70       79.84      5.63 o 
  -4   2  10        9.41       13.03      2.85 o 
  -3   2  10        1.29        1.98      1.82 o 
  -2   2  10       25.35       36.23      3.45 o 
  -1   2  10        1.98        1.07      1.00 o 
   0   2  10      141.42      120.17      4.58 o 
   1   2  10        4.62        3.69      1.00 o 
   2   2  10       58.85       57.51      2.79 o 
   3   2  10       36.19       35.94      3.14 o 
   4   2  10        4.00        2.64      1.21 o 
   5   2  10       41.39       45.85      3.89 o 
   6   2  10      223.28      258.30     29.15 o 
   7   2  10        7.90       16.38      7.81 o 
   8   2  10       16.71       16.33      7.72 o 
   9   2  10        2.82        4.22      2.25 o 
  -6   3  10       16.74       24.48      3.54 o 
  -5   3  10        3.71        8.04      2.53 o 
  -4   3  10      244.29      266.35     11.56 o 
  -3   3  10       16.89       11.88      3.23 o 
  -2   3  10       95.12       99.85      5.27 o 
  -1   3  10      328.69      301.65      9.83 o 
   0   3  10       56.36       57.37      5.88 o 
   1   3  10       18.62       18.47      2.82 o 
   2   3  10       11.82       12.08      1.59 o 
   3   3  10       76.54       82.77      3.79 o 
   4   3  10        0.32        0.53      0.84 o 
   5   3  10       13.04       16.16      2.07 o 
   6   3  10        0.00       -1.39      1.39 o 
   7   3  10        0.73        1.62      2.13 o 
   8   3  10       44.88       58.78     15.87 o 
   9   3  10        2.30       11.69      4.09 o 
  -6   4  10       98.03      121.20     10.52 o 
  -5   4  10       32.28       32.09      6.83 o 
  -4   4  10        4.15        8.19      2.43 o 
  -3   4  10       20.71       23.10      2.78 o 
  -2   4  10       34.16       35.26      3.94 o 
  -1   4  10       44.97       46.66      2.82 o 
   0   4  10       55.12       56.41      2.96 o 
   1   4  10       59.54       54.34      2.93 o 
   2   4  10      137.45      153.00      5.71 o 
   3   4  10       13.04       10.15      1.52 o 
   4   4  10        0.71        2.61      1.33 o 
   5   4  10        0.61       -0.80      1.16 o 
   6   4  10       36.59       45.26      3.24 o 
   7   4  10       16.26       14.33      2.88 o 
   8   4  10       39.10       60.16     16.76 o 
   9   4  10        2.10        4.31      2.64 o 
  -6   5  10       35.02       42.94      4.55 o 
  -5   5  10        1.52        0.18      2.09 o 
  -4   5  10      384.98      430.09     16.53 o 
  -3   5  10        0.05       -1.65      5.01 o 
  -2   5  10      213.27      212.47     10.53 o 
  -1   5  10      108.31      117.65      4.92 o 
   0   5  10      131.86      126.31     13.07 o 
   1   5  10      209.04      180.73      7.71 o 
   2   5  10        3.39        3.78      1.33 o 
   3   5  10      345.62      344.46     11.21 o 
   4   5  10      294.46      298.26     10.17 o 
   5   5  10       18.94       19.38      2.74 o 
   6   5  10       42.17       38.76      3.00 o 
   7   5  10        2.27        2.75      2.64 o 
   8   5  10       67.34       86.04      6.64 o 
   9   5  10        2.35       10.46      3.14 o 
  -6   6  10       51.24       57.75     23.80 o 
  -5   6  10        4.54        7.74      7.50 o 
  -4   6  10       41.47       58.66      5.49 o 
  -3   6  10       29.12       27.75      3.59 o 
  -2   6  10      103.14      102.64      6.54 o 
  -1   6  10        0.08        0.50      1.26 o 
   0   6  10      285.57      248.72     13.99 o 
   1   6  10       23.56       28.69      2.30 o 
   2   6  10      104.92       94.45      5.33 o 
   3   6  10        0.24        1.10      2.05 o 
   4   6  10      152.28      129.24      5.48 o 
   5   6  10        8.43        8.08      1.82 o 
   6   6  10        8.99        9.77      1.97 o 
   7   6  10        7.54        6.68      2.15 o 
   8   6  10       70.42       96.44      7.20 o 
  -5   7  10        1.03       16.79     15.99 o 
  -4   7  10       14.36       13.18      4.98 o 
  -3   7  10        5.09        8.00      4.31 o 
  -2   7  10      311.09      291.08     14.11 o 
  -1   7  10       78.95       84.66      4.31 o 
   0   7  10       18.76       15.71      3.68 o 
   1   7  10      237.32      246.39      8.72 o 
   2   7  10        0.15       -1.26      1.26 o 
   3   7  10       91.61       68.84      3.84 o 
   4   7  10      105.77      103.67      7.98 o 
   5   7  10       39.40       38.30      3.57 o 
   6   7  10       40.15       43.62      3.93 o 
   7   7  10       24.95       30.31      3.48 o 
   8   7  10        4.49        7.84      2.41 o 
   9   7  10        4.19       10.95      3.14 o 
  -5   8  10        3.89       34.87     21.53 o 
  -4   8  10       18.70       17.44      6.12 o 
  -3   8  10        2.61        4.23      4.34 o 
  -2   8  10       53.57       51.76      5.12 o 
  -1   8  10      151.23      141.73      6.16 o 
   0   8  10       37.25       30.47      2.71 o 
   1   8  10       78.39       68.32      3.85 o 
   2   8  10       12.18        8.14      1.73 o 
   3   8  10       35.96       30.41      2.75 o 
   4   8  10        4.64        5.94      1.91 o 
   5   8  10      137.45      147.80      7.26 o 
   6   8  10       11.46       18.39      4.18 o 
   7   8  10        9.04       10.58      2.59 o 
   8   8  10        0.01        0.24      1.85 o 
  -4   9  10       30.35       40.16     18.51 o 
  -3   9  10        7.57        8.15      2.92 o 
  -2   9  10       72.87       84.40      6.66 o 
  -1   9  10        0.04        1.00      1.95 o 
   0   9  10       74.64       70.55      4.06 o 
   1   9  10      279.68      225.93      8.29 o 
   2   9  10        1.01        3.72      1.68 o 
   3   9  10      146.41      117.60      6.07 o 
   4   9  10        2.04        1.22      1.72 o 
   5   9  10       13.31       11.82      2.49 o 
   6   9  10       23.46       24.35      4.52 o 
   7   9  10        4.99        3.89      2.07 o 
   8   9  10       21.93       30.53      3.68 o 
  -4  10  10        0.00        2.40     15.01 o 
  -3  10  10        8.72       15.56      5.81 o 
  -2  10  10       97.30       87.53      6.99 o 
  -1  10  10       34.49       42.45      4.67 o 
   0  10  10        3.50        2.98      2.40 o 
   1  10  10       35.08       29.22      3.08 o 
   2  10  10        7.54        5.35      1.75 o 
   3  10  10       23.52       27.56      3.04 o 
   4  10  10        6.55        4.72      1.98 o 
   5  10  10       75.41       74.15      4.84 o 
   6  10  10       81.36      102.33      5.95 o 
   7  10  10        3.55        5.72      2.27 o 
   8  10  10       12.23       21.48      3.30 o 
  -3  11  10        4.23       -5.90      9.90 o 
  -2  11  10        0.92        1.72      2.58 o 
  -1  11  10        0.39       -0.82      1.16 o 
   0  11  10       43.10       46.75      6.83 o 
   1  11  10       38.93       35.43      3.35 o 
   2  11  10        3.72        3.65      1.68 o 
   3  11  10      158.90      140.18      6.96 o 
   4  11  10        7.99       10.45      2.28 o 
   5  11  10        2.42        3.28      2.86 o 
   6  11  10        6.68        8.91      2.40 o 
   7  11  10        1.62        3.98      2.40 o 
  -2  12  10       13.99       16.42      3.94 o 
  -1  12  10       12.25       10.67      2.39 o 
   0  12  10       11.26       15.59      2.63 o 
   1  12  10       36.60       35.97      3.59 o 
   2  12  10       15.77       17.54      2.67 o 
   3  12  10        6.26        8.04      2.28 o 
   4  12  10       27.38       33.41      3.87 o 
   5  12  10        3.43        0.13      1.66 o 
   6  12  10        0.07        1.31      2.92 o 
  -1  13  10       12.93       14.90      2.92 o 
   0  13  10       17.41       24.87      3.26 o 
   1  13  10        2.82        3.60      1.93 o 
   2  13  10        3.01        1.88      1.74 o 
   3  13  10        3.90       -0.32      1.66 o 
   4  13  10        0.18        1.86      1.74 o 
   5  13  10        1.39        3.12      2.34 o 
   1  14  10        3.18        2.31      2.24 o 
   2  14  10        3.14        0.62      1.87 o 
   3  14  10        0.64       -1.47      1.68 o 
   4  14  10       10.51       14.32      3.54 o 
  -1 -13  11        0.37        4.08      2.06 o 
   0 -13  11        3.23        9.47      4.89 o 
   1 -13  11       12.70        9.51      3.14 o 
  -3 -12  11        1.71        3.04      3.11 o 
  -2 -12  11       11.38       15.38      8.43 o 
  -1 -12  11        1.23        0.09      3.57 o 
   0 -12  11        0.04       -1.72      1.72 o 
   1 -12  11        9.15        7.36      4.27 o 
   2 -12  11       24.75       32.00      3.89 o 
   3 -12  11        0.04       -2.68      2.68 o 
  -4 -11  11        7.28       10.68      3.70 o 
  -3 -11  11       26.46       21.42      5.63 o 
  -2 -11  11        7.15       13.16      8.12 o 
  -1 -11  11        2.47        3.72      2.00 o 
   0 -11  11       14.76       20.50      3.01 o 
   1 -11  11        0.13       -0.12      1.86 o 
   2 -11  11       22.82       21.50      4.18 o 
   3 -11  11       22.26       21.77      3.47 o 
   4 -11  11        0.68       -2.45      2.45 o 
  -5 -10  11        9.32        4.65      6.06 o 
  -4 -10  11        0.25       -2.27      2.27 o 
  -3 -10  11       15.09       18.49      5.54 o 
  -2 -10  11        0.03        3.08      2.32 o 
  -1 -10  11       56.60       60.80      7.81 o 
   0 -10  11        1.41        0.26      1.99 o 
   1 -10  11       65.07       57.62      4.35 o 
   2 -10  11        4.70        5.86      2.40 o 
   3 -10  11        6.37        2.71      2.71 o 
   4 -10  11        0.76        3.97      2.45 o 
   5 -10  11        6.40       12.30      4.15 o 
  -5  -9  11        7.12       11.06      3.72 o 
  -4  -9  11       12.13       12.37      6.09 o 
  -3  -9  11        1.90       -1.38      2.35 o 
  -2  -9  11       21.34       20.97     11.84 o 
  -1  -9  11        2.01        1.52      1.60 o 
   0  -9  11       45.07       40.99      3.77 o 
   1  -9  11       76.38       68.30      4.79 o 
   2  -9  11        6.04        4.27      2.95 o 
   3  -9  11        0.02       -0.15      2.05 o 
   4  -9  11        1.38        0.44      2.08 o 
   5  -9  11        0.01       -0.25      2.49 o 
  -6  -8  11        0.35       -2.45      2.45 o 
  -5  -8  11        0.02       -0.30      2.84 o 
  -4  -8  11        0.63       -1.53      2.74 o 
  -3  -8  11        4.32        4.05      2.65 o 
  -2  -8  11        0.33        1.31      2.37 o 
  -1  -8  11       44.61       55.47      8.12 o 
   0  -8  11        0.03        0.72      1.84 o 
   1  -8  11       78.04       96.47      5.18 o 
   2  -8  11        8.42        3.79      1.94 o 
   3  -8  11        0.16        1.00      1.77 o 
   4  -8  11        0.26       -1.39      1.96 o 
   5  -8  11        0.56       -0.05      3.19 o 
   6  -8  11        2.74       -1.58      5.58 o 
  -6  -7  11        1.35       -2.51      2.51 o 
  -5  -7  11        0.67       -0.69      2.68 o 
  -4  -7  11       11.87       16.21      3.54 o 
  -3  -7  11       37.45       34.08      6.95 o 
  -2  -7  11      165.91      153.01      8.70 o 
  -1  -7  11      137.36      155.48      6.70 o 
   0  -7  11      477.27      523.05     14.61 o 
   1  -7  11       16.79       13.07      2.52 o 
   2  -7  11       77.75       92.90      4.93 o 
   3  -7  11        0.13       -1.05      2.30 o 
   4  -7  11       69.56       68.06      4.57 o 
   5  -7  11        1.10       -0.63      2.05 o 
   6  -7  11       14.76       17.11      2.99 o 
   7  -7  11        0.15        3.06      3.51 o 
  -6  -6  11        3.03       16.48      9.47 o 
  -5  -6  11        2.77        4.70      3.06 o 
  -4  -6  11       49.01       36.67      7.01 o 
  -3  -6  11        8.61        6.93      4.69 o 
  -2  -6  11       10.39       12.64      2.99 o 
  -1  -6  11      324.16      347.31     10.25 o 
   0  -6  11      190.21      178.96      6.48 o 
   1  -6  11      245.12      233.13      8.76 o 
   2  -6  11       94.68       97.35      5.15 o 
   3  -6  11      357.76      372.60     13.22 o 
   4  -6  11        6.43        6.45      2.40 o 
   5  -6  11        0.34       -2.69      2.69 o 
   6  -6  11        2.10        3.74      2.17 o 
   7  -6  11        0.73        1.89      4.40 o 
  -6  -5  11        0.59        1.42      2.51 o 
  -5  -5  11        6.15        6.17      3.87 o 
  -4  -5  11        1.07        0.72      2.35 o 
  -3  -5  11      175.24      132.54     18.77 o 
  -2  -5  11      180.13      167.13     15.44 o 
  -1  -5  11      116.20      123.69      7.45 o 
   0  -5  11      313.20      331.36      9.72 o 
   1  -5  11       20.84       19.99      1.78 o 
   2  -5  11      379.06      383.27     13.31 o 
   3  -5  11      176.36      187.59      7.70 o 
   4  -5  11      271.76      242.12      9.43 o 
   5  -5  11       64.28       56.74      4.33 o 
   6  -5  11        2.40        2.96      2.83 o 
   7  -5  11        0.00        0.32      2.52 o 
  -6  -4  11        3.71        2.38      2.13 o 
  -5  -4  11        0.00        0.32      2.03 o 
  -4  -4  11      423.86      404.11     18.11 o 
  -3  -4  11       45.02       35.47      8.91 o 
  -2  -4  11      151.15      167.85      8.05 o 
  -1  -4  11       20.04       26.93      1.97 o 
   0  -4  11      121.64      108.20      5.03 o 
   1  -4  11       34.01       30.12      2.33 o 
   2  -4  11       63.56       47.40      3.27 o 
   3  -4  11        2.48       -0.33      1.49 o 
   4  -4  11       18.18       22.39      2.68 o 
   5  -4  11       63.78       41.17      6.64 o 
   6  -4  11      114.70      114.32      9.29 o 
   7  -4  11        3.09        1.23      4.64 o 
   8  -4  11        0.32        1.44      5.10 o 
  -7  -3  11        2.40        4.69      2.98 o 
  -6  -3  11        7.18        5.82      2.63 o 
  -5  -3  11       65.59       71.04      9.28 o 
  -4  -3  11        4.27        3.07      3.00 o 
  -3  -3  11       20.41       19.54      2.83 o 
  -2  -3  11       90.24       86.83      4.94 o 
  -1  -3  11       14.57       17.44      1.65 o 
   0  -3  11        6.12        8.84      1.19 o 
   1  -3  11       15.29       14.68      1.38 o 
   2  -3  11       11.58       14.41      1.37 o 
   3  -3  11        0.30       -0.84      1.54 o 
   4  -3  11      366.90      370.45     20.63 o 
   5  -3  11        2.14        1.13      1.91 o 
   6  -3  11        0.48       -0.06      5.87 o 
   7  -3  11       11.41       15.80      3.44 o 
   8  -3  11        4.08        2.86      2.66 o 
  -7  -2  11        5.26        5.19      3.00 o 
  -6  -2  11        1.49        2.25      4.52 o 
  -5  -2  11        0.28       -1.78      1.78 o 
  -4  -2  11       28.52       31.36      6.29 o 
  -3  -2  11        8.88        8.59      2.20 o 
  -2  -2  11       60.69       59.74      5.24 o 
  -1  -2  11       51.50       60.97      2.87 o 
   0  -2  11       45.33       45.53      3.44 o 
   1  -2  11       58.85       67.01      8.92 o 
   2  -2  11       74.66       84.25      3.61 o 
   3  -2  11       12.41       14.65      1.62 o 
   4  -2  11       27.49       24.53      2.81 o 
   5  -2  11       48.33       40.74      4.34 o 
   6  -2  11        0.54        1.57      1.97 o 
   7  -2  11        6.94        8.70      2.95 o 
   8  -2  11        4.16       11.45      5.20 o 
  -7  -1  11       34.07       38.22      4.67 o 
  -6  -1  11        4.43        5.78      2.38 o 
  -5  -1  11       11.59        7.69      3.30 o 
  -4  -1  11       12.40       15.70      3.94 o 
  -3  -1  11        4.83        5.19      2.12 o 
  -2  -1  11       59.27       55.95      8.88 o 
  -1  -1  11       91.93      108.13      8.36 o 
   0  -1  11      120.03      105.86      5.56 o 
   1  -1  11       23.81       20.26      5.47 o 
   2  -1  11      203.79      230.30      7.75 o 
   3  -1  11        0.80        3.19      1.29 o 
   4  -1  11      112.06      102.28      5.70 o 
   5  -1  11      147.96      150.76      7.64 o 
   6  -1  11        1.92        2.62      1.94 o 
   7  -1  11        3.21        5.58      2.38 o 
   8  -1  11        4.02        6.01      3.97 o 
  -6   0  11        9.85        9.72      2.67 o 
  -5   0  11        3.31        6.04      2.02 o 
  -4   0  11        2.12        1.30      1.76 o 
  -3   0  11       99.37      103.11     16.63 o 
  -2   0  11       15.88       13.80      2.15 o 
  -1   0  11      300.99      329.59     10.57 o 
   0   0  11       60.18       61.56      3.05 o 
   1   0  11        4.17        4.64      1.13 o 
   2   0  11        0.50        0.38      0.83 o 
   3   0  11      362.35      410.38     12.90 o 
   4   0  11      164.09      188.40      6.91 o 
   5   0  11       37.15       43.64      4.01 o 
   6   0  11       27.78       24.34      4.21 o 
   7   0  11       20.21       26.10      9.04 o 
   8   0  11       19.92       20.57     14.27 o 
   9   0  11        3.92       -0.32      6.09 o 
  -6   1  11       16.15       13.65      3.67 o 
  -5   1  11       47.76       62.81      8.55 o 
  -4   1  11       62.84       56.41      5.01 o 
  -3   1  11       20.85       16.36      6.15 o 
  -2   1  11      184.28      177.29      8.81 o 
  -1   1  11       48.41       39.25      2.54 o 
   0   1  11      148.23      139.24      5.21 o 
   1   1  11        0.32        2.13      0.96 o 
   2   1  11       68.17       58.18      3.41 o 
   3   1  11        7.32        6.68      1.42 o 
   4   1  11       21.10       22.76      2.52 o 
   5   1  11       70.06       65.74     10.12 o 
   6   1  11       36.50       37.92      5.26 o 
   7   1  11       31.76       31.79      8.64 o 
   8   1  11        0.47        0.66      3.48 o 
   9   1  11        3.40        3.70      2.71 o 
  -6   2  11        2.19        3.51      7.49 o 
  -5   2  11       18.81       16.73      4.64 o 
  -4   2  11       77.06       97.87      6.18 o 
  -3   2  11      366.85      376.84     16.76 o 
  -2   2  11        0.93        0.44      2.68 o 
  -1   2  11       63.15       57.70      2.99 o 
   0   2  11       29.71       27.15      2.10 o 
   1   2  11       57.42       47.57      2.70 o 
   2   2  11      104.89       91.73      4.63 o 
   3   2  11       13.71       16.48      2.41 o 
   4   2  11       58.64       66.37      3.63 o 
   5   2  11        5.79        7.24      1.95 o 
   6   2  11       36.77       38.56      3.96 o 
   7   2  11        1.06        3.67      2.17 o 
   8   2  11        8.19       20.56      8.86 o 
   9   2  11       10.68       10.38      8.83 o 
  -6   3  11        5.12        4.88      5.95 o 
  -5   3  11       17.75       15.98      3.22 o 
  -4   3  11      172.14      187.27     10.25 o 
  -3   3  11        2.56        2.03      2.98 o 
  -2   3  11        6.90        8.90      2.17 o 
  -1   3  11      167.10      169.94      6.24 o 
   0   3  11        5.96        4.25      1.52 o 
   1   3  11       60.62       51.30      2.90 o 
   2   3  11      122.47      128.09      5.12 o 
   3   3  11      105.53      103.33      4.46 o 
   4   3  11       26.05       20.83      2.79 o 
   5   3  11      131.70      151.44      6.20 o 
   6   3  11       20.08       20.41      2.51 o 
   7   3  11       35.85       43.45     14.64 o 
   8   3  11        0.40        2.75      2.98 o 
   9   3  11        3.56        4.60      2.84 o 
  -6   4  11       16.70       20.98      3.80 o 
  -5   4  11       59.30       67.77      8.80 o 
  -4   4  11        4.79        8.45      3.75 o 
  -3   4  11      126.68      123.30      7.68 o 
  -2   4  11      250.36      226.70     11.07 o 
  -1   4  11        9.13        6.65      1.36 o 
   0   4  11      137.80      133.14      7.17 o 
   1   4  11      389.37      386.76     12.21 o 
   2   4  11       60.50       54.28      4.01 o 
   3   4  11      183.98      180.90      6.83 o 
   4   4  11      345.85      355.30     12.25 o 
   5   4  11       13.95       18.79      2.97 o 
   6   4  11      113.55      154.11      6.58 o 
   7   4  11        8.55        8.49      2.86 o 
   8   4  11        0.65        1.47      2.26 o 
   9   4  11       12.06       18.45      4.00 o 
  -6   5  11        0.32        7.94      5.81 o 
  -5   5  11        7.77       20.73     15.13 o 
  -4   5  11       37.21       32.63      7.41 o 
  -3   5  11        6.55        5.78      2.49 o 
  -2   5  11      194.40      211.33     10.76 o 
  -1   5  11       75.67       85.37      4.18 o 
   0   5  11      683.27      605.62     18.64 o 
   1   5  11        2.87        5.84      1.94 o 
   2   5  11      402.50      343.22     11.31 o 
   3   5  11       40.02       42.12      2.94 o 
   4   5  11      237.07      225.24      8.26 o 
   5   5  11       21.86       24.33      2.60 o 
   6   5  11       94.54       93.90     13.76 o 
   7   5  11       24.80       28.95      3.06 o 
   8   5  11        2.31        2.40      2.58 o 
   9   5  11        0.15        1.41      2.52 o 
  -5   6  11       94.36      106.37      7.79 o 
  -4   6  11       70.24       89.43      7.53 o 
  -3   6  11       34.34       34.36     15.50 o 
  -2   6  11        9.14        7.69      2.61 o 
  -1   6  11       80.13       93.78      4.51 o 
   0   6  11       63.23       48.77      4.54 o 
   1   6  11      868.17      807.14     24.47 o 
   2   6  11       13.57       12.91      2.39 o 
   3   6  11     1138.76     1215.10     35.74 o 
   4   6  11       27.64       23.44      3.35 o 
   5   6  11       15.00       12.05      2.17 o 
   6   6  11       16.58       22.60      2.63 o 
   7   6  11        0.10        2.82      2.21 o 
   8   6  11        7.28       12.05      3.32 o 
  -5   7  11        2.45        2.75      3.48 o 
  -4   7  11       15.93       21.86      4.31 o 
  -3   7  11        8.71       11.01      2.97 o 
  -2   7  11       31.64       27.18     12.02 o 
  -1   7  11      362.34      330.23     11.26 o 
   0   7  11       10.29        7.31      2.54 o 
   1   7  11      158.32      140.80      5.79 o 
   2   7  11       16.30       16.17      2.25 o 
   3   7  11       55.95       55.20      3.55 o 
   4   7  11       27.83       21.73      2.60 o 
   5   7  11      140.37      148.45      7.44 o 
   6   7  11        2.23        4.18      3.38 o 
   7   7  11       13.98       19.81      3.06 o 
   8   7  11        5.87        8.77      3.23 o 
  -4   8  11        0.27       -2.28      2.28 o 
  -3   8  11       44.66       51.00      5.29 o 
  -2   8  11       42.00       42.71      4.63 o 
  -1   8  11        0.23        0.18      1.49 o 
   0   8  11       98.57       72.47      4.39 o 
   1   8  11      199.99      184.48      7.12 o 
   2   8  11        7.05        4.41      1.52 o 
   3   8  11      148.81      123.77      5.57 o 
   4   8  11       65.90       73.79      5.78 o 
   5   8  11        8.99        4.43      2.06 o 
   6   8  11        1.08        5.32      2.52 o 
   7   8  11        9.65       10.06      2.39 o 
   8   8  11        0.26       -0.69      1.94 o 
  -4   9  11        5.85       22.39     17.22 o 
  -3   9  11       32.92       27.19      7.60 o 
  -2   9  11        4.02       -1.16      7.13 o 
  -1   9  11       95.97       83.96      4.52 o 
   0   9  11       40.56       28.46      2.78 o 
   1   9  11       35.84       36.00      2.93 o 
   2   9  11        0.37       -1.17      1.17 o 
   3   9  11       21.56       25.31      3.11 o 
   4   9  11       23.76       19.81      5.47 o 
   5   9  11      111.12      123.25      7.69 o 
   6   9  11        0.48       -0.48      1.53 o 
   7   9  11        0.01        2.07      1.73 o 
   8   9  11       20.77       31.77      3.89 o 
  -3  10  11        0.34        3.45      6.49 o 
  -2  10  11        1.95        3.51      2.46 o 
  -1  10  11        1.08        0.78      2.58 o 
   0  10  11        0.57        0.51      1.51 o 
   1  10  11      105.32      104.89      5.74 o 
   2  10  11        2.15        0.09      1.35 o 
   3  10  11       61.24       62.58      4.71 o 
   4  10  11        4.02        0.65      1.73 o 
   5  10  11       21.81       21.45      3.44 o 
   6  10  11        9.49       11.71      2.63 o 
   7  10  11        4.30        3.95      2.21 o 
  -2  11  11        6.65       16.98      4.00 o 
  -1  11  11       44.23       46.19      5.84 o 
   0  11  11        0.08       -1.18      1.56 o 
   1  11  11        1.11       -0.02      1.58 o 
   2  11  11        0.18       -0.17      1.31 o 
   3  11  11        0.60        2.68      2.68 o 
   4  11  11        5.85        3.65      2.37 o 
   5  11  11       16.74       23.63      3.25 o 
   6  11  11        0.40       -1.77      2.15 o 
   7  11  11        0.06        3.42      3.60 o 
  -1  12  11        3.78        7.69      3.01 o 
   0  12  11       22.66       26.26      3.31 o 
   1  12  11       17.35       18.42      2.97 o 
   2  12  11        6.93        7.68      2.52 o 
   3  12  11        7.24        2.90      2.08 o 
   4  12  11       17.74       19.50      5.94 o 
   5  12  11       11.08       17.25      3.02 o 
   6  12  11        4.98        7.41      3.20 o 
   0  13  11        1.58        3.80      2.27 o 
   1  13  11       11.56        8.19      3.32 o 
   2  13  11        4.14       10.21      2.43 o 
   3  13  11        0.06        0.50      1.70 o 
   4  13  11        1.77       -1.17      2.89 o 
   5  13  11       18.52       18.55      3.78 o 
  -2 -12  12        2.21        5.84      7.69 o 
  -1 -12  12        2.46        0.98      5.35 o 
   0 -12  12       17.84       25.79      3.47 o 
   1 -12  12        0.00        3.66      2.86 o 
   2 -12  12        0.00       -0.89      4.80 o 
  -3 -11  12        0.04        0.54      3.24 o 
  -2 -11  12        0.17        6.77      6.83 o 
  -1 -11  12       13.96       11.68      2.47 o 
   0 -11  12        1.38       -0.80      1.73 o 
   1 -11  12        5.93        3.82      3.04 o 
   2 -11  12        1.94        2.18      2.31 o 
   3 -11  12       10.11       19.05      4.40 o 
  -4 -10  12        1.87        8.10      3.69 o 
  -3 -10  12       11.64        9.69      3.66 o 
  -2 -10  12       27.84       27.84      3.98 o 
  -1 -10  12       27.36       27.78      3.23 o 
   0 -10  12       40.48       33.84      6.37 o 
   1 -10  12        7.73       12.42      2.57 o 
   2 -10  12        0.69        2.39      2.31 o 
   3 -10  12        1.82       -0.36      6.49 o 
   4 -10  12        3.67        1.98      2.66 o 
  -5  -9  12       14.88       14.69      3.99 o 
  -4  -9  12       10.27        6.17      3.25 o 
  -3  -9  12        0.16       -2.32      2.83 o 
  -2  -9  12        7.19        2.40      3.35 o 
  -1  -9  12       26.64       28.12      3.32 o 
   0  -9  12        0.18        1.69      2.83 o 
   1  -9  12       33.96       55.60      4.36 o 
   2  -9  12       15.45       12.65      4.43 o 
   3  -9  12        0.11       -0.81      1.90 o 
   4  -9  12        3.83        4.06      3.58 o 
   5  -9  12        3.30        1.19      2.64 o 
  -5  -8  12        1.00       -4.79      5.17 o 
  -4  -8  12        0.00        2.57      8.43 o 
  -3  -8  12       33.08       34.36      6.03 o 
  -2  -8  12       33.97       32.45      4.07 o 
  -1  -8  12      131.91      135.38      9.86 o 
   0  -8  12       85.51       85.34      7.93 o 
   1  -8  12       70.00       65.14      4.34 o 
   2  -8  12      186.28      174.78     12.17 o 
   3  -8  12        4.24        3.27      2.30 o 
   4  -8  12        0.73       -1.82      1.82 o 
   5  -8  12        1.00        1.00      3.79 o 
   6  -8  12        0.93        2.43      2.91 o 
  -5  -7  12        0.23       -2.62      4.58 o 
  -4  -7  12        0.01        0.19      2.52 o 
  -3  -7  12       30.08       42.39      8.86 o 
  -2  -7  12      119.34      101.29      7.57 o 
  -1  -7  12      183.26      193.02      9.07 o 
   0  -7  12       31.42       36.08      3.31 o 
   1  -7  12      472.13      478.52     18.41 o 
   2  -7  12      201.68      199.59      8.21 o 
   3  -7  12        2.49        0.16      3.12 o 
   4  -7  12        0.06        2.17      2.50 o 
   5  -7  12       21.32       27.29      4.64 o 
   6  -7  12        0.02        8.30     11.38 o 
  -6  -6  12        1.61        2.76      3.20 o 
  -5  -6  12        5.26        2.93      3.91 o 
  -4  -6  12       23.46       23.02      4.55 o 
  -3  -6  12        1.33       -2.43      2.63 o 
  -2  -6  12      260.80      234.27     10.14 o 
  -1  -6  12      141.33      130.19      5.71 o 
   0  -6  12      421.83      394.30     12.54 o 
   1  -6  12       11.83       16.07      3.15 o 
   2  -6  12      593.11      570.31     18.92 o 
   3  -6  12      105.68      103.43      5.56 o 
   4  -6  12       93.47       99.10      6.40 o 
   5  -6  12        6.96        8.05      2.98 o 
   6  -6  12       20.55       24.99      4.43 o 
   7  -6  12        0.15       -1.49      2.77 o 
  -6  -5  12       26.10       23.78      3.80 o 
  -5  -5  12        4.45        4.95      2.73 o 
  -4  -5  12        3.84        3.83      1.98 o 
  -3  -5  12       14.33       12.02      3.17 o 
  -2  -5  12      237.37      186.35     25.62 o 
  -1  -5  12        0.00       -1.91      1.94 o 
   0  -5  12       40.86       45.73      2.73 o 
   1  -5  12       27.05       28.15      2.11 o 
   2  -5  12       75.12       72.59      8.86 o 
   3  -5  12        4.45        4.65      2.61 o 
   4  -5  12      126.20      109.22      6.79 o 
   5  -5  12        0.66        1.22      2.80 o 
   6  -5  12        0.09       -1.26      2.48 o 
   7  -5  12        1.21        3.39      6.18 o 
  -6  -4  12        0.90        3.07      5.78 o 
  -5  -4  12        2.08        2.11      2.76 o 
  -4  -4  12        3.50        3.52      2.35 o 
  -3  -4  12       90.33       81.45     13.95 o 
  -2  -4  12       21.89       24.77      3.92 o 
  -1  -4  12        5.55        6.74      1.33 o 
   0  -4  12       49.43       42.61      3.28 o 
   1  -4  12        0.02        0.54      1.20 o 
   2  -4  12       13.46       11.23      2.49 o 
   3  -4  12       13.68       12.54      2.51 o 
   4  -4  12       19.97       25.77      9.44 o 
   5  -4  12       65.42       57.01      5.13 o 
   6  -4  12       30.37       33.78      4.29 o 
   7  -4  12        0.00       -0.31      2.41 o 
  -6  -3  12        0.07       12.65      6.42 o 
  -5  -3  12       11.94        9.96      3.86 o 
  -4  -3  12       43.02       40.88      6.54 o 
  -3  -3  12       37.37       42.74      6.05 o 
  -2  -3  12        4.23        1.72      2.13 o 
  -1  -3  12       52.51       40.90      3.97 o 
   0  -3  12       11.01       14.96      1.79 o 
   1  -3  12       11.25       12.16      1.66 o 
   2  -3  12       10.28       17.04      1.79 o 
   3  -3  12       64.10       72.11      5.29 o 
   4  -3  12        0.56       -1.68      1.74 o 
   5  -3  12        3.48        2.64      2.02 o 
   6  -3  12        8.36        7.65      2.78 o 
   7  -3  12        0.72        1.96      4.64 o 
   8  -3  12        4.58        3.63      2.41 o 
  -6  -2  12       26.81       29.32      3.80 o 
  -5  -2  12       43.16       43.31      4.74 o 
  -4  -2  12       14.58       18.86      3.02 o 
  -3  -2  12       11.05       15.76      2.54 o 
  -2  -2  12       15.76       11.95      2.68 o 
  -1  -2  12        0.03        0.35      1.89 o 
   0  -2  12        0.26       -0.03      1.02 o 
   1  -2  12       61.00       68.91     10.98 o 
   2  -2  12        2.34        2.26      1.34 o 
   3  -2  12       83.55      111.77      6.05 o 
   4  -2  12        4.37        3.32      2.11 o 
   5  -2  12        7.84        5.96      2.26 o 
   6  -2  12        0.39        0.99      1.89 o 
   7  -2  12       35.21       47.13      4.77 o 
   8  -2  12        6.35       25.28     15.68 o 
  -6  -1  12        0.01       -2.41      2.64 o 
  -5  -1  12        5.83       11.41      3.01 o 
  -4  -1  12        1.15        2.77      2.40 o 
  -3  -1  12        0.81        0.78      1.93 o 
  -2  -1  12       40.92       37.77      3.82 o 
  -1  -1  12       55.43       58.43      4.41 o 
   0  -1  12       13.45       18.32      2.43 o 
   1  -1  12      635.63      695.46     24.16 o 
   2  -1  12      175.47      160.18      5.88 o 
   3  -1  12       21.55       19.24      1.99 o 
   4  -1  12      336.75      325.00     13.76 o 
   5  -1  12        7.55        5.50      2.33 o 
   6  -1  12        8.86       11.14      2.74 o 
   7  -1  12        3.87        4.63      2.87 o 
   8  -1  12        0.92        5.44      3.20 o 
  -6   0  12        7.12       12.19      3.66 o 
  -5   0  12        4.30        2.64      3.72 o 
  -4   0  12       39.13       39.98      4.30 o 
  -3   0  12       50.83       63.09      9.99 o 
  -2   0  12      535.09      478.90     22.85 o 
  -1   0  12       34.28       48.31      3.97 o 
   0   0  12      505.45      459.72     18.06 o 
   1   0  12       29.81       20.15      1.99 o 
   2   0  12        0.18        0.31      0.87 o 
   3   0  12       55.65       61.73      3.46 o 
   4   0  12       79.20       76.26      4.43 o 
   5   0  12        9.55        4.20      2.23 o 
   6   0  12       36.06       41.61      4.14 o 
   7   0  12        0.02        0.97      2.07 o 
   8   0  12        2.30        5.09      2.50 o 
  -6   1  12        8.39        8.07      5.54 o 
  -5   1  12       17.55       25.98      3.79 o 
  -4   1  12       66.05       91.59     10.58 o 
  -3   1  12       17.12       14.46      2.72 o 
  -2   1  12        4.15        4.05      2.16 o 
  -1   1  12      188.96      172.78      8.77 o 
   0   1  12        2.18        3.01      1.93 o 
   1   1  12      109.32      114.88      4.89 o 
   2   1  12      212.42      183.65      7.47 o 
   3   1  12       54.73       57.95      3.34 o 
   4   1  12      341.96      316.11     10.66 o 
   5   1  12       15.35       18.75      3.13 o 
   6   1  12       24.50       30.33      3.50 o 
   7   1  12        2.38        5.76      3.81 o 
   8   1  12        4.66        8.95      2.74 o 
  -6   2  12        0.48        1.00      3.81 o 
  -5   2  12       16.94       19.78      3.40 o 
  -4   2  12        9.10        5.04      2.95 o 
  -3   2  12        0.74       -0.14      2.28 o 
  -2   2  12      321.26      313.61     19.28 o 
  -1   2  12      169.58      142.70      7.74 o 
   0   2  12      508.13      466.58     20.37 o 
   1   2  12       23.63       30.80      2.41 o 
   2   2  12      313.02      289.05      9.61 o 
   3   2  12      278.15      251.06     10.93 o 
   4   2  12       14.92       24.19      2.66 o 
   5   2  12        0.10       -0.03      1.55 o 
   6   2  12      102.75       88.89      5.68 o 
   7   2  12        6.49       14.35      3.00 o 
   8   2  12        5.59        6.75      2.71 o 
  -6   3  12        7.10       10.60      3.22 o 
  -5   3  12        6.88        1.36      2.28 o 
  -4   3  12       43.12       44.46      4.43 o 
  -3   3  12       47.47       44.88      4.43 o 
  -2   3  12        3.60        5.97      2.43 o 
  -1   3  12      197.03      185.46      9.47 o 
   0   3  12       55.02       52.43      3.36 o 
   1   3  12       62.41       69.37      3.90 o 
   2   3  12      109.18      108.69      4.86 o 
   3   3  12       81.62       94.25      4.48 o 
   4   3  12      287.51      323.50     13.59 o 
   5   3  12        0.05       -2.03      2.03 o 
   6   3  12        2.03       -0.41      3.41 o 
   7   3  12        3.78        4.80      2.41 o 
   8   3  12       12.00       10.96      3.27 o 
  -5   4  12        0.06        2.99      2.41 o 
  -4   4  12        1.67        1.47      2.26 o 
  -3   4  12        0.64       -0.60      2.02 o 
  -2   4  12      609.66      611.33     30.66 o 
  -1   4  12       31.86       37.64      3.91 o 
   0   4  12      357.14      326.11     14.64 o 
   1   4  12      170.13      183.58      6.91 o 
   2   4  12      766.46      706.64     21.51 o 
   3   4  12      131.87      157.63      6.33 o 
   4   4  12      117.71      120.59      5.36 o 
   5   4  12        0.82        0.14      1.26 o 
   6   4  12      114.00      121.06      5.77 o 
   7   4  12        0.16        1.08      2.31 o 
   8   4  12        0.67        1.43      4.67 o 
  -5   5  12       19.51       15.27      7.35 o 
  -4   5  12       39.05       38.20      6.61 o 
  -3   5  12       78.54       84.42      6.31 o 
  -2   5  12       16.02       16.36      3.13 o 
  -1   5  12      116.72      111.47      8.61 o 
   0   5  12        1.70        2.81      2.70 o 
   1   5  12     1481.03     1413.79     83.83 o 
   2   5  12        0.58        1.86      2.92 o 
   3   5  12      896.46      896.91     26.94 o 
   4   5  12        3.85        3.43      1.82 o 
   5   5  12      206.87      229.34      8.75 o 
   6   5  12       33.81       39.13      4.19 o 
   7   5  12       11.60       11.02      2.96 o 
   8   5  12        6.55        4.55      2.77 o 
  -5   6  12        5.88        7.90      3.52 o 
  -4   6  12        4.68        6.44      2.76 o 
  -3   6  12       52.15       47.03     12.15 o 
  -2   6  12       23.87       21.32      3.51 o 
  -1   6  12      103.82      100.50      6.63 o 
   0   6  12       82.06       80.66      4.13 o 
   1   6  12      215.96      183.32     13.49 o 
   2   6  12      102.41       81.06      4.33 o 
   3   6  12       18.15       12.58      2.30 o 
   4   6  12       48.36       59.70      6.12 o 
   5   6  12       50.11       53.34      3.69 o 
   6   6  12       13.34       19.95      2.77 o 
   7   6  12       14.52       15.23      2.67 o 
   8   6  12        0.09        2.34      2.34 o 
  -4   7  12       27.76       29.40      4.38 o 
  -3   7  12        1.82        4.10      2.75 o 
  -2   7  12        1.99       -0.26      4.55 o 
  -1   7  12        0.66        1.31      1.90 o 
   0   7  12        0.38       -0.74      0.91 o 
   1   7  12       31.41       29.31      2.91 o 
   2   7  12       10.30        9.03      2.03 o 
   3   7  12      136.90      125.16      5.93 o 
   4   7  12        2.51        0.84      1.87 o 
   5   7  12        2.60        1.20      4.49 o 
   6   7  12        6.78       13.59      4.67 o 
   7   7  12        1.86       -0.86      2.77 o 
   8   7  12        1.14        4.31      2.40 o 
  -4   8  12        3.52        4.00      3.05 o 
  -3   8  12        8.98        7.81      3.12 o 
  -2   8  12        5.69        5.37      2.41 o 
  -1   8  12        5.78        4.45      2.14 o 
   0   8  12       24.50       21.56      3.29 o 
   1   8  12       59.98       54.44      4.51 o 
   2   8  12       71.26       59.34      4.10 o 
   3   8  12       26.40       27.28      2.89 o 
   4   8  12        6.94        3.46      1.98 o 
   5   8  12        0.01        0.02      2.00 o 
   6   8  12        0.14        1.95      1.97 o 
   7   8  12       13.07       18.04      3.11 o 
   8   8  12        0.05       -0.99      1.95 o 
  -3   9  12        0.44        3.47      2.45 o 
  -2   9  12        9.97       10.36      3.03 o 
  -1   9  12       50.85       58.77      6.46 o 
   0   9  12       14.10       11.49      1.89 o 
   1   9  12       10.28        9.42      1.88 o 
   2   9  12       13.02        7.91      2.18 o 
   3   9  12       10.14        6.68      2.12 o 
   4   9  12        0.88        3.03      1.90 o 
   5   9  12       23.68       27.87      5.07 o 
   6   9  12        4.14        5.23      2.26 o 
   7   9  12        5.42        6.32      2.48 o 
  -3  10  12        3.69        9.61      3.26 o 
  -2  10  12       48.84       51.50      5.32 o 
  -1  10  12        9.84       12.01      3.29 o 
   0  10  12        9.48        8.74      2.13 o 
   1  10  12        0.21       -0.68      2.06 o 
   2  10  12       27.18       29.56      3.16 o 
   3  10  12        0.33       -0.98      1.60 o 
   4  10  12       16.87       22.85      3.23 o 
   5  10  12        0.81       -0.66      1.57 o 
   6  10  12       16.12       24.70      3.38 o 
   7  10  12        0.50        0.24      2.18 o 
  -2  11  12        1.48        0.80      2.52 o 
  -1  11  12        1.90        4.74      3.14 o 
   0  11  12       39.67       40.13      3.72 o 
   1  11  12       32.38       28.67      3.25 o 
   2  11  12        3.05        4.60      1.91 o 
   3  11  12       94.54       96.64      5.70 o 
   4  11  12       20.26       25.59      5.23 o 
   5  11  12        2.89        4.90      2.83 o 
   6  11  12        1.05        0.38      3.23 o 
  -1  12  12        0.06        6.03      2.89 o 
   0  12  12        5.52        4.56      2.10 o 
   1  12  12       12.03       13.96      2.38 o 
   2  12  12       11.02        8.30      2.32 o 
   3  12  12        4.44        5.58      2.08 o 
   4  12  12        5.18        6.09      3.72 o 
   5  12  12        7.80        6.62      2.33 o 
   1  13  12        3.31        8.42      2.33 o 
   2  13  12        2.92        1.34      1.87 o 
   3  13  12        2.86        0.56      1.98 o 
   4  13  12        2.90        0.10      1.74 o 
  -2 -11  13        1.82       -3.38      6.27 o 
  -1 -11  13        1.55       14.33      7.20 o 
   0 -11  13        0.02        1.25      2.95 o 
   1 -11  13        0.01        5.50      3.72 o 
   2 -11  13        0.04        3.08      3.60 o 
  -3 -10  13       14.61       21.79      5.72 o 
  -2 -10  13        9.54        2.95      7.20 o 
  -1 -10  13       21.77       40.59     10.03 o 
   0 -10  13        0.02       -1.60      1.97 o 
   1 -10  13       13.63       14.52      2.97 o 
   2 -10  13       17.06       16.52      2.96 o 
   3 -10  13        2.36        3.36      2.70 o 
   4 -10  13       14.27       12.80      4.08 o 
  -4  -9  13        7.11        9.39      4.40 o 
  -3  -9  13       44.00       44.11      5.45 o 
  -2  -9  13        3.71        6.22      2.87 o 
  -1  -9  13       58.80       54.62     11.26 o 
   0  -9  13       37.33       34.32      4.07 o 
   1  -9  13       14.34       20.45      7.38 o 
   2  -9  13       13.60       14.43      2.91 o 
   3  -9  13        2.17        1.89      2.77 o 
   4  -9  13       14.41       10.05      3.65 o 
  -4  -8  13       11.31       12.69      3.71 o 
  -3  -8  13       33.55       32.77      4.45 o 
  -2  -8  13        2.39        2.04      2.77 o 
  -1  -8  13       97.23       97.39      6.51 o 
   0  -8  13      225.61      205.66      9.82 o 
   1  -8  13       86.50       89.06      6.52 o 
   2  -8  13        1.96        7.20      3.03 o 
   3  -8  13       25.65       40.06      4.71 o 
   4  -8  13       10.19       16.03      3.84 o 
   5  -8  13        0.06        1.96      3.10 o 
  -5  -7  13        0.56       -2.32      6.64 o 
  -4  -7  13       25.49       20.51      3.88 o 
  -3  -7  13       14.95       12.82      3.53 o 
  -2  -7  13       70.56       78.07      6.15 o 
  -1  -7  13        0.03       -5.24      7.03 o 
   0  -7  13      622.73      600.36     23.07 o 
   1  -7  13        0.13        6.18      3.09 o 
   2  -7  13      210.94      200.82      9.72 o 
   3  -7  13        1.10        5.53      2.88 o 
   4  -7  13       95.06       96.24      6.80 o 
   5  -7  13        3.46        1.76      4.21 o 
   6  -7  13        1.53        0.13      2.67 o 
  -5  -6  13        1.02       -0.42      2.78 o 
  -4  -6  13        6.35        5.48      6.83 o 
  -3  -6  13       22.96       19.03     15.75 o 
  -2  -6  13        1.21       -2.06      3.55 o 
  -1  -6  13       65.95       58.81      6.00 o 
   0  -6  13      149.49      141.41      5.82 o 
   1  -6  13        3.98        3.82      2.73 o 
   2  -6  13        4.04        3.90      2.84 o 
   3  -6  13       46.22       43.56      4.55 o 
   4  -6  13       42.20       47.26      4.79 o 
   5  -6  13        4.36        4.44      2.54 o 
   6  -6  13        0.09       -2.80      2.80 o 
  -5  -5  13        9.56        1.46      6.33 o 
  -4  -5  13       21.92       19.71      7.15 o 
  -3  -5  13        0.71        1.39      2.34 o 
  -2  -5  13       68.16       65.87      4.93 o 
  -1  -5  13       45.87       47.75      4.37 o 
   0  -5  13        7.00        4.45      1.80 o 
   1  -5  13       27.04       24.57      3.27 o 
   2  -5  13        6.13        0.53      2.38 o 
   3  -5  13       61.88       53.62      4.74 o 
   4  -5  13       10.50        8.47      3.84 o 
   5  -5  13        0.19        2.54      2.61 o 
   6  -5  13        4.86        2.29      2.60 o 
   7  -5  13        1.72        1.45      4.18 o 
  -5  -4  13        0.66        0.89      2.38 o 
  -4  -4  13       11.18        8.59      4.21 o 
  -3  -4  13       18.55       18.79      3.30 o 
  -2  -4  13       49.69       52.08      5.41 o 
  -1  -4  13        8.05        7.98      2.79 o 
   0  -4  13       90.30       88.14      5.66 o 
   1  -4  13       48.80       53.80      3.08 o 
   2  -4  13       41.22       38.60      4.34 o 
   3  -4  13        9.84        9.17      2.53 o 
   4  -4  13       40.28       43.86      4.55 o 
   5  -4  13        0.40       -0.69      1.97 o 
   6  -4  13       20.00       13.18      3.05 o 
   7  -4  13        0.31        0.83      2.46 o 
  -6  -3  13       18.57       29.56      4.83 o 
  -5  -3  13        4.64        8.13      4.37 o 
  -4  -3  13       13.05        9.76      5.23 o 
  -3  -3  13       27.82       27.14      5.32 o 
  -2  -3  13       31.05       34.67      4.02 o 
  -1  -3  13       34.94       41.46      3.95 o 
   0  -3  13        0.15        2.18      1.92 o 
   1  -3  13       20.53       22.58      2.09 o 
   2  -3  13       93.03       90.16      4.57 o 
   3  -3  13       27.02       34.17      3.37 o 
   4  -3  13       22.00       22.30      3.20 o 
   5  -3  13        0.71       -0.73      3.48 o 
   6  -3  13        5.09        5.98      2.70 o 
   7  -3  13       17.65        8.92      3.03 o 
  -6  -2  13       10.36        8.61      3.20 o 
  -5  -2  13        0.02        2.15      2.37 o 
  -4  -2  13        0.07       -1.20      2.83 o 
  -3  -2  13        0.20       -0.29      2.22 o 
  -2  -2  13        0.84        2.06      2.20 o 
  -1  -2  13        4.40        3.75      2.22 o 
   0  -2  13      645.55      628.95     33.57 o 
   1  -2  13        9.72        7.52      2.72 o 
   2  -2  13      925.70      887.62     33.09 o 
   3  -2  13        3.05        5.77      2.07 o 
   4  -2  13        2.37        2.63      1.94 o 
   5  -2  13        0.00       -1.90      1.90 o 
   6  -2  13       10.84        6.67      4.64 o 
   7  -2  13        0.57        2.65      2.47 o 
   8  -2  13        4.11       11.60      3.30 o 
  -6  -1  13        1.66        3.01      6.30 o 
  -5  -1  13        1.56        0.42      2.21 o 
  -4  -1  13       14.99       18.02      8.98 o 
  -3  -1  13        0.16       -2.13      2.27 o 
  -2  -1  13       57.08       62.26      5.11 o 
  -1  -1  13       38.02       49.22      4.24 o 
   0  -1  13      233.85      247.98      8.69 o 
   1  -1  13        9.75       14.77      2.99 o 
   2  -1  13      281.70      308.93     10.36 o 
   3  -1  13       14.34       11.23      1.84 o 
   4  -1  13       92.40      115.86      6.61 o 
   5  -1  13        0.93       -0.02      1.85 o 
   6  -1  13       97.55       90.90      8.73 o 
   7  -1  13        5.22        8.05      2.53 o 
   8  -1  13        1.47        0.63      3.01 o 
  -6   0  13        6.31       12.38      3.55 o 
  -5   0  13        4.40        6.96      3.08 o 
  -4   0  13       33.18       41.94      4.34 o 
  -3   0  13        1.96       -0.96      5.26 o 
  -2   0  13        3.81        4.55      2.55 o 
  -1   0  13       34.93       24.81      5.26 o 
   0   0  13      486.27      487.37     15.25 o 
   1   0  13       73.79       67.24      3.66 o 
   2   0  13      308.84      281.25     12.18 o 
   3   0  13       14.67       20.00      2.28 o 
   4   0  13        1.47        5.23      2.52 o 
   5   0  13       14.87       20.04      3.14 o 
   6   0  13        0.68        2.73      2.00 o 
   7   0  13        0.48       -0.57      2.01 o 
   8   0  13        0.03        1.79      2.54 o 
  -5   1  13        4.52        3.12      2.39 o 
  -4   1  13       52.26       72.28      5.96 o 
  -3   1  13        0.47        2.32      5.07 o 
  -2   1  13        8.98       18.65      3.10 o 
  -1   1  13       19.30       22.29      3.10 o 
   0   1  13        8.26        4.68      2.55 o 
   1   1  13       32.74       31.63      2.58 o 
   2   1  13      704.36      755.35     22.81 o 
   3   1  13        0.77       -0.57      1.40 o 
   4   1  13      161.18      148.56      6.11 o 
   5   1  13       13.13       14.55      2.64 o 
   6   1  13       26.21       26.53      3.73 o 
   7   1  13        1.59        6.16      2.50 o 
   8   1  13       16.22       15.17      3.21 o 
  -5   2  13        0.04        1.33      2.45 o 
  -4   2  13       66.33       65.44      5.69 o 
  -3   2  13       13.68       15.80      3.10 o 
  -2   2  13      270.26      254.07     12.25 o 
  -1   2  13       24.99       22.70      3.39 o 
   0   2  13        2.35        5.21      1.64 o 
   1   2  13      125.69      121.63      5.23 o 
   2   2  13       51.56       46.98      3.22 o 
   3   2  13        9.74       11.32      1.99 o 
   4   2  13        5.63        9.24      1.95 o 
   5   2  13       24.36       37.07      5.14 o 
   6   2  13        1.61       -0.18      1.86 o 
   7   2  13       24.02       31.04      4.04 o 
   8   2  13        9.98       12.11      7.01 o 
  -5   3  13        9.10       11.82      3.16 o 
  -4   3  13       20.17       25.61      3.73 o 
  -3   3  13      102.38      114.18      7.20 o 
  -2   3  13       10.56       11.85      6.09 o 
  -1   3  13        0.38        5.37      2.77 o 
   0   3  13      833.33      745.31     22.41 o 
   1   3  13        5.10        6.42      1.68 o 
   2   3  13      154.03      154.66      6.23 o 
   3   3  13        1.59        0.78      1.66 o 
   4   3  13      408.51      401.10     16.26 o 
   5   3  13        5.03       10.70      2.18 o 
   6   3  13        0.01       -1.48      1.87 o 
   7   3  13       23.36       22.85      3.78 o 
   8   3  13        0.01       -1.91      2.45 o 
  -5   4  13        1.98        1.61      4.46 o 
  -4   4  13        0.90        1.24      3.41 o 
  -3   4  13       34.35       36.21      5.50 o 
  -2   4  13      105.63       87.24      6.17 o 
  -1   4  13      435.84      419.55     18.50 o 
   0   4  13        0.22       -2.11      2.26 o 
   1   4  13      718.48      698.78     21.24 o 
   2   4  13       57.71       56.81      3.73 o 
   3   4  13      786.17      857.17     25.99 o 
   4   4  13        2.47       -0.50      2.01 o 
   5   4  13      317.36      359.45     15.43 o 
   6   4  13        8.74        9.80      3.99 o 
   7   4  13       33.41       28.16      3.94 o 
   8   4  13        4.13       -0.16      3.66 o 
  -5   5  13       11.31       12.18      7.47 o 
  -4   5  13        0.00       -0.55      4.49 o 
  -3   5  13      119.75      132.79     10.58 o 
  -2   5  13       10.00        7.76      2.52 o 
  -1   5  13       16.62       15.51      3.16 o 
   0   5  13      164.22      113.68      5.01 o 
   1   5  13        9.02        3.06      2.66 o 
   2   5  13      114.43      129.95      5.69 o 
   3   5  13       59.37       51.91      3.96 o 
   4   5  13       84.51       86.80      4.68 o 
   5   5  13        0.00       -0.85      1.81 o 
   6   5  13        1.15        1.75      1.78 o 
   7   5  13       14.50       19.19      3.38 o 
   8   5  13        1.07        2.89      2.58 o 
  -4   6  13        9.24       10.56      2.91 o 
  -3   6  13        3.46        3.63      2.36 o 
  -2   6  13        4.74        3.56      2.92 o 
  -1   6  13       15.69       15.92      3.05 o 
   0   6  13        0.07       -0.93      2.74 o 
   1   6  13        8.13        6.83      1.85 o 
   2   6  13       17.20        9.41      2.21 o 
   3   6  13        3.23       -0.20      1.83 o 
   4   6  13       21.31       18.66      3.02 o 
   5   6  13       34.09       30.09      3.09 o 
   6   6  13        2.34        2.34      2.74 o 
   7   6  13        3.19        2.29      2.21 o 
   8   6  13        0.95       -0.25      2.40 o 
  -4   7  13        4.61        1.70      2.70 o 
  -3   7  13        2.33        2.17      5.94 o 
  -2   7  13        5.96        5.17      2.52 o 
  -1   7  13        1.66        1.04      1.96 o 
   0   7  13        1.14        1.35      1.34 o 
   1   7  13       73.45       65.37      3.87 o 
   2   7  13      137.08      106.52      5.23 o 
   3   7  13      116.20      123.42      5.80 o 
   4   7  13        3.60        4.21      2.08 o 
   5   7  13        7.79        6.14      3.07 o 
   6   7  13        1.29        1.03      1.98 o 
   7   7  13        0.07        0.41      1.98 o 
  -3   8  13       17.13       18.19      3.79 o 
  -2   8  13        1.19        2.79      2.19 o 
  -1   8  13       58.08       53.43      8.24 o 
   0   8  13        0.25       -1.16      1.16 o 
   1   8  13        6.51        1.91      1.46 o 
   2   8  13        4.41        2.44      1.62 o 
   3   8  13        9.76        8.25      2.15 o 
   4   8  13       20.17       18.55      3.23 o 
   5   8  13        2.53       -0.20      1.96 o 
   6   8  13        0.98        3.48      2.14 o 
   7   8  13       25.28       36.57      4.28 o 
  -3   9  13        5.17        7.61      2.90 o 
  -2   9  13        5.65       13.77      4.71 o 
  -1   9  13       31.75       35.06      4.44 o 
   0   9  13        0.66       -0.31      1.12 o 
   1   9  13       53.29       47.85      3.58 o 
   2   9  13      121.39      109.81      5.86 o 
   3   9  13        0.02        1.47      1.76 o 
   4   9  13       14.69       17.72      3.10 o 
   5   9  13       39.77       47.93      4.61 o 
   6   9  13        0.98        3.46      2.08 o 
   7   9  13        0.30       -0.26      2.03 o 
  -2  10  13       13.57       16.52      3.64 o 
  -1  10  13        9.17       12.68      3.36 o 
   0  10  13        0.65       -0.00      1.37 o 
   1  10  13       74.58       71.83      5.35 o 
   2  10  13        1.54        3.17      1.68 o 
   3  10  13       96.81       87.63      5.50 o 
   4  10  13        0.09        0.01      1.62 o 
   5  10  13        1.08        2.38      1.87 o 
   6  10  13        0.17        2.81      2.34 o 
  -1  11  13        1.69        4.55      3.01 o 
   0  11  13       11.91       11.53      4.74 o 
   1  11  13        2.04        4.39      1.92 o 
   2  11  13       33.98       31.70      3.47 o 
   3  11  13        0.04       -0.73      1.88 o 
   4  11  13        9.01        5.17      2.37 o 
   5  11  13        1.60       -1.48      2.58 o 
   6  11  13        5.76       11.58      2.73 o 
   0  12  13        4.59        3.51      3.26 o 
   1  12  13        1.50        2.52      2.03 o 
   2  12  13        0.13       -1.70      1.74 o 
   3  12  13        1.65        8.23      3.38 o 
   4  12  13        0.57        1.55      2.09 o 
  -2 -10  14        5.13        0.55      8.06 o 
  -1 -10  14        7.13        6.64      7.13 o 
   0 -10  14        2.96        4.29      2.40 o 
   1 -10  14        8.65        3.38      2.58 o 
   2 -10  14       21.06       14.52      4.12 o 
   3 -10  14        4.29        3.94      3.44 o 
  -3  -9  14       24.93       26.78      4.45 o 
  -2  -9  14       61.40       62.51      5.87 o 
  -1  -9  14       74.62       68.33     12.98 o 
   0  -9  14        2.87       -0.80      2.52 o 
   1  -9  14        0.01        1.78      2.58 o 
   2  -9  14       12.57       18.08      4.24 o 
   3  -9  14       13.52       13.91      3.65 o 
   4  -9  14        0.22       -2.56      2.95 o 
  -4  -8  14       20.66       18.02      5.97 o 
  -3  -8  14        0.21       -0.36      7.44 o 
  -2  -8  14       71.41       72.51      6.70 o 
   0  -8  14       86.61       81.37      6.27 o 
   1  -8  14       32.37       24.99     15.35 o 
   2  -8  14      173.94      163.52      8.61 o 
   3  -8  14        3.86        8.25      3.41 o 
   4  -8  14        8.46        5.62      3.14 o 
   5  -8  14        1.75        4.64      3.37 o 
  -4  -7  14        4.55        9.10      3.63 o 
  -3  -7  14        7.13        5.04      3.26 o 
  -2  -7  14        1.17        3.44      3.20 o 
  -1  -7  14       31.37       10.09      2.40 o 
   0  -7  14       20.88       16.29     12.02 o 
   1  -7  14      264.93      234.34     13.50 o 
   2  -7  14       47.02       48.77      6.61 o 
   3  -7  14        0.24        2.28      2.72 o 
   4  -7  14       34.77       40.93      4.73 o 
   5  -7  14        1.07        5.52      2.98 o 
  -4  -6  14        3.32        1.35      3.51 o 
  -3  -6  14        6.33        4.37      3.32 o 
  -2  -6  14       14.15        6.93      2.36 o 
  -1  -6  14       51.85       47.71      4.48 o 
   0  -6  14        0.03       -1.56      1.56 o 
   1  -6  14        0.01       -2.29      2.29 o 
   2  -6  14       36.73       25.96      8.30 o 
   3  -6  14        6.70        6.17      2.75 o 
   4  -6  14        0.02       -0.69      4.77 o 
   5  -6  14        1.91        5.03      2.62 o 
   6  -6  14        4.22        6.87      2.90 o 
  -5  -5  14        0.67        0.31      2.83 o 
  -4  -5  14       57.70       65.13      6.64 o 
  -3  -5  14        5.90        6.82      3.07 o 
  -2  -5  14        2.74        4.96      5.69 o 
  -1  -5  14       36.05       33.04      3.80 o 
   0  -5  14        2.63        1.71      1.51 o 
   1  -5  14       35.97       26.33      5.01 o 
   2  -5  14       38.53       27.55      7.41 o 
   3  -5  14        5.38        1.76      4.34 o 
   4  -5  14        0.48       -2.14      2.14 o 
   5  -5  14       12.36       11.33      3.13 o 
   6  -5  14       63.12       56.45     10.06 o 
  -5  -4  14        7.43       14.46      3.78 o 
  -4  -4  14        2.70        4.58      3.13 o 
  -3  -4  14       46.83       44.85      4.63 o 
  -2  -4  14        1.94        4.99      3.03 o 
  -1  -4  14       34.30       42.78      7.72 o 
   0  -4  14       11.09       12.86      1.86 o 
   1  -4  14       30.31       25.25      2.39 o 
   2  -4  14        3.96        7.24      2.64 o 
   3  -4  14       37.65       43.13      3.93 o 
   4  -4  14        0.90        1.73      2.04 o 
   5  -4  14       40.78       28.79      3.71 o 
   6  -4  14        0.00        1.55      2.92 o 
   7  -4  14        0.47        0.75      2.72 o 
  -5  -3  14        5.47       10.46      3.45 o 
  -4  -3  14        9.48       11.68      3.18 o 
  -3  -3  14        8.54       11.05      3.03 o 
  -2  -3  14       97.04      106.89     13.78 o 
  -1  -3  14       28.36       31.10      3.69 o 
   0  -3  14       67.85       68.02      3.57 o 
   1  -3  14      121.33      122.13      8.87 o 
   2  -3  14       18.42       20.77      2.84 o 
   3  -3  14        1.93       -1.78      1.78 o 
   4  -3  14      181.83      189.14     14.79 o 
   5  -3  14        0.36       -0.10      2.16 o 
   6  -3  14       15.91       18.39      3.67 o 
   7  -3  14        7.43       10.48      3.33 o 
  -5  -2  14       17.22       27.96     10.82 o 
  -4  -2  14        0.47        0.05      5.50 o 
  -3  -2  14        8.38        5.77      5.90 o 
  -2  -2  14      118.04      124.07      7.38 o 
  -1  -2  14       24.78       19.44      4.98 o 
   0  -2  14       23.57       26.43      2.39 o 
   1  -2  14       39.58       43.09      3.85 o 
   2  -2  14      109.75      131.84     11.08 o 
   3  -2  14       51.91       56.19      4.47 o 
   4  -2  14       11.35        7.51      3.84 o 
   5  -2  14        2.41        0.71      2.09 o 
   6  -2  14        0.76        1.17      3.69 o 
   7  -2  14       10.21       13.55      3.49 o 
  -5  -1  14        1.65        2.28      2.72 o 
  -4  -1  14       10.09       11.56      3.19 o 
  -3  -1  14        1.07        2.47      2.74 o 
  -2  -1  14        0.08       -2.57      3.32 o 
  -1  -1  14      146.21      151.07      8.32 o 
   0  -1  14       69.52       70.41      8.30 o 
   1  -1  14       63.16       76.71      5.24 o 
   2  -1  14       70.32       84.30      8.46 o 
   3  -1  14       20.24       22.55      3.63 o 
   4  -1  14       86.17       78.08      5.22 o 
   5  -1  14        4.36        2.48      3.57 o 
   6  -1  14        1.91        6.34      2.61 o 
   7  -1  14        0.25        2.10      4.34 o 
  -5   0  14        0.00        2.09      2.79 o 
  -4   0  14        0.23        3.40      2.33 o 
  -3   0  14        0.09        0.24      4.15 o 
  -2   0  14       36.61       30.19      6.24 o 
  -1   0  14        0.41       -2.32      3.23 o 
   0   0  14      120.67      137.52      6.86 o 
   1   0  14      199.71      200.19      7.44 o 
   2   0  14      286.86      272.49     12.07 o 
   3   0  14      247.53      268.53      9.53 o 
   4   0  14        0.20        4.99      2.61 o 
   5   0  14        1.17        3.50      6.24 o 
   6   0  14       55.87       49.83      7.26 o 
   7   0  14        0.45       -0.49      2.28 o 
   8   0  14        2.98        3.92      2.77 o 
  -5   1  14       11.74       15.73      3.40 o 
  -4   1  14       32.12       33.10      3.99 o 
  -3   1  14       12.95       13.85      3.12 o 
  -2   1  14      137.82       96.02     12.09 o 
  -1   1  14        0.16       -0.94      6.55 o 
   0   1  14      561.11      521.14     16.30 o 
   1   1  14      120.18       91.24      5.86 o 
   2   1  14       38.47       37.86      3.02 o 
   3   1  14       14.30       13.17      2.24 o 
   4   1  14       53.88       53.52      6.09 o 
   5   1  14       38.11       32.41      4.61 o 
   6   1  14       36.22       42.79      4.45 o 
   7   1  14        7.94        6.52      2.94 o 
   8   1  14        1.12       -2.72      5.41 o 
  -5   2  14       12.93       18.89      3.75 o 
  -4   2  14        0.44        3.64      2.60 o 
  -3   2  14       74.12       74.09     20.48 o 
  -2   2  14       16.12       12.94      3.07 o 
  -1   2  14      158.62      152.72     12.45 o 
   0   2  14       70.65       71.01      4.11 o 
   1   2  14      136.75      138.35      5.91 o 
   2   2  14      695.19      643.14     19.89 o 
   3   2  14       48.66       45.60      3.33 o 
   4   2  14       38.26       39.10      3.18 o 
   5   2  14       44.36       46.64      4.34 o 
   6   2  14        0.63       -0.05      2.06 o 
   7   2  14       18.41       18.01      3.58 o 
   8   2  14        0.06       -1.00      2.28 o 
  -4   3  14        4.77        6.39      5.97 o 
  -3   3  14       58.40       67.80      5.61 o 
  -2   3  14        7.98       10.30      2.74 o 
  -1   3  14      603.38      592.19     25.15 o 
   0   3  14      285.22      237.86     11.72 o 
   1   3  14      142.02      153.10      6.39 o 
   2   3  14        4.11        4.23      2.43 o 
   3   3  14      272.51      278.67      9.95 o 
   4   3  14       13.91       16.41      2.48 o 
   5   3  14      396.02      432.33     17.83 o 
   6   3  14        0.65       -1.84      3.51 o 
   7   3  14       50.75       53.81      5.04 o 
   8   3  14        0.47       -1.94      4.52 o 
  -4   4  14        3.42        4.04      2.69 o 
  -3   4  14       15.42       18.03      3.72 o 
  -2   4  14        4.86        4.85      2.60 o 
  -1   4  14        0.35       -0.45      3.20 o 
   0   4  14       38.70       41.14      4.64 o 
   1   4  14       18.36       16.19      3.58 o 
   2   4  14      222.21      203.19     11.07 o 
   3   4  14       12.69        9.51      2.27 o 
   4   4  14        1.66        1.22      2.96 o 
   5   4  14       32.51       22.47      4.82 o 
   6   4  14        0.17        1.01      3.51 o 
   7   4  14        6.55        8.16      3.01 o 
   8   4  14        1.35        2.28      3.38 o 
  -4   5  14        1.16        2.82      3.07 o 
  -3   5  14        8.71       11.39      5.84 o 
  -2   5  14       31.48       27.02      4.92 o 
  -1   5  14       88.95       83.12      5.92 o 
   0   5  14       41.44       28.38      4.00 o 
   1   5  14        7.15        3.08      2.40 o 
   2   5  14       24.23       20.42      2.58 o 
   3   5  14       23.91       27.06      2.89 o 
   4   5  14        1.38        1.26      1.89 o 
   5   5  14       63.48       69.66      4.43 o 
   6   5  14        9.66        6.62      2.11 o 
   7   5  14        6.72        5.87      4.24 o 
   8   5  14        0.03        4.98      2.71 o 
  -4   6  14        0.18        0.58      2.40 o 
  -3   6  14        0.54       -1.09      2.43 o 
  -2   6  14        3.47        5.82      3.35 o 
  -1   6  14       41.07       41.43      4.40 o 
   0   6  14        3.45        4.41      1.47 o 
   1   6  14       46.63       38.51      3.13 o 
   2   6  14       46.89       37.88      3.21 o 
   3   6  14       61.23       62.24     14.18 o 
   4   6  14       28.60       23.36      2.96 o 
   5   6  14      105.45      139.45      6.43 o 
   6   6  14       16.47       16.36      2.82 o 
   7   6  14        3.89        5.41      3.20 o 
  -3   7  14        7.33        4.87      2.79 o 
  -2   7  14        3.26        2.71      2.30 o 
  -1   7  14        6.92        6.63      2.42 o 
   0   7  14        8.57        8.04      1.83 o 
   1   7  14        7.59        8.31      2.87 o 
   2   7  14        0.25        1.05      1.73 o 
   3   7  14      118.46      105.04      5.51 o 
   4   7  14        7.58       10.16      2.40 o 
   5   7  14        0.08       -1.47      4.00 o 
   6   7  14        5.08        3.19      2.43 o 
   7   7  14        1.63        0.94      2.24 o 
  -3   8  14       31.98       43.06      5.28 o 
  -2   8  14        7.11        8.89      2.78 o 
  -1   8  14       72.90       63.78     16.02 o 
   0   8  14        8.58        9.17      2.74 o 
   1   8  14       70.20       56.84      3.79 o 
   2   8  14       16.98       20.85      2.83 o 
   3   8  14       16.73       19.10      3.08 o 
   4   8  14        7.47        8.21      2.49 o 
   5   8  14       16.28       16.23      3.06 o 
   6   8  14        0.14        2.31      2.13 o 
   7   8  14       20.03       36.01     13.35 o 
  -2   9  14       37.74       51.02      6.43 o 
  -1   9  14        0.00        0.54      2.15 o 
   0   9  14       66.05       51.52      8.33 o 
   1   9  14        5.27        4.99      2.50 o 
   2   9  14        0.02        0.47      1.58 o 
   3   9  14       19.44       17.16      2.96 o 
   4   9  14       24.21       25.44      3.51 o 
   5   9  14        3.97        7.11      2.74 o 
   6   9  14       18.18       20.44      3.59 o 
  -1  10  14        7.79        8.31      3.13 o 
   0  10  14        2.26        1.66      2.52 o 
   1  10  14       10.98        9.83      2.16 o 
   2  10  14       24.71       17.50      3.29 o 
   3  10  14        2.05        1.69      1.90 o 
   4  10  14       14.38       18.33      3.17 o 
   5  10  14        8.28       16.11      3.25 o 
   6  10  14        0.15        1.56      1.91 o 
   0  11  14        0.14        0.74      3.08 o 
   1  11  14       16.37       18.58      3.05 o 
   2  11  14        0.66        2.54      1.91 o 
   3  11  14        5.30        7.60      2.30 o 
   4  11  14        2.28        2.40      2.77 o 
   5  11  14        4.83        5.47      2.40 o 
   1  -9  15        0.04        0.92      2.89 o 
   2  -9  15        1.09        0.80      3.08 o 
   3  -9  15       31.36       24.33      4.11 o 
  -3  -8  15        6.53        8.61      3.94 o 
  -2  -8  15        3.55       -2.21      2.95 o 
   0  -8  15        7.45        5.23      2.58 o 
   1  -8  15        1.35        0.92      2.46 o 
   2  -8  15       65.42       59.09      5.32 o 
   3  -8  15       30.66       35.40      4.63 o 
   4  -8  15       46.25       51.61      5.47 o 
  -3  -7  15        3.05       -0.31      2.95 o 
  -2  -7  15       20.15       20.73      4.37 o 
  -1  -7  15       18.39       11.01      2.83 o 
   0  -7  15        3.36       -7.01      7.01 o 
   1  -7  15        0.00       -5.43      5.81 o 
   2  -7  15        6.44        4.58      2.98 o 
   3  -7  15        3.75        6.33      4.83 o 
   4  -7  15        0.15       -5.74      5.90 o 
   5  -7  15        0.13        0.46      3.26 o 
  -4  -6  15        4.17        4.98      3.63 o 
  -3  -6  15       14.97       15.19      4.12 o 
  -2  -6  15       26.02       28.39      3.89 o 
  -1  -6  15        0.64       -2.27      2.27 o 
   0  -6  15        8.43        6.40      8.18 o 
   1  -6  15       19.04       16.90      3.25 o 
   2  -6  15       30.61       21.78      4.21 o 
   3  -6  15        9.28        9.20      3.26 o 
   4  -6  15       79.76       83.27      6.23 o 
   5  -6  15        1.62        1.12      3.87 o 
  -4  -5  15        5.71        0.98      3.20 o 
  -3  -5  15        0.83        4.28      3.01 o 
  -2  -5  15       56.55       66.91      5.59 o 
  -1  -5  15        0.39        0.78      2.48 o 
   0  -5  15       23.78       12.89      2.30 o 
   1  -5  15        3.73        3.79      7.23 o 
   2  -5  15       29.87       33.19      7.90 o 
   3  -5  15       18.53       19.35      3.56 o 
   4  -5  15        6.29        7.35      2.86 o 
   5  -5  15       22.15       21.34      4.00 o 
   6  -5  15       22.62       17.50      3.84 o 
  -4  -4  15        1.90        8.98      3.32 o 
  -3  -4  15       67.64       66.10      8.03 o 
  -2  -4  15        1.38        0.97      3.14 o 
  -1  -4  15       83.33       94.42      6.47 o 
   0  -4  15       16.70       17.24      2.94 o 
   1  -4  15        0.00       -0.37      1.47 o 
   2  -4  15        6.87        5.03      2.31 o 
   3  -4  15       12.59       15.49      3.15 o 
   4  -4  15       20.40       15.10      3.02 o 
   5  -4  15       40.56       46.89      5.04 o 
   6  -4  15        0.34       -2.69      2.69 o 
  -4  -3  15        0.28        0.98      3.10 o 
  -3  -3  15       12.29       18.78      3.67 o 
  -2  -3  15      105.62      122.46      9.29 o 
  -1  -3  15       10.81       14.76      3.29 o 
   0  -3  15      185.95      201.85     10.35 o 
   1  -3  15        4.42        6.42      3.28 o 
   2  -3  15       51.06       54.21      4.48 o 
   3  -3  15       15.26       15.26      3.01 o 
   4  -3  15       28.66       27.07      3.69 o 
   5  -3  15        0.83        0.57      2.25 o 
   6  -3  15        0.05        1.82      2.78 o 
   7  -3  15       17.68       19.72      4.01 o 
  -4  -2  15        6.31       12.92      3.58 o 
  -3  -2  15       16.37       19.17      5.47 o 
  -2  -2  15       35.84       39.71      7.72 o 
  -1  -2  15        9.41       10.36      2.96 o 
   0  -2  15      158.61      175.62      9.43 o 
   1  -2  15       30.86       30.55      3.62 o 
   2  -2  15       88.93       69.65      3.92 o 
   3  -2  15       27.08       29.40      3.73 o 
   4  -2  15       60.05       67.86      5.28 o 
   5  -2  15        0.11        2.30      2.61 o 
   6  -2  15       28.02       22.68      4.00 o 
   7  -2  15        5.24        9.44      3.42 o 
  -4  -1  15        0.10        2.42      3.16 o 
  -3  -1  15        0.09        1.74      2.71 o 
  -2  -1  15       75.90       86.88     13.59 o 
  -1  -1  15      172.54      161.08      8.98 o 
   0  -1  15      276.67      236.68     11.74 o 
   1  -1  15      133.41      125.37      5.49 o 
   2  -1  15      255.01      236.71      8.71 o 
   3  -1  15        4.01       13.03     13.59 o 
   4  -1  15       25.16       25.68      3.71 o 
   5  -1  15       73.97       70.57      5.66 o 
   6  -1  15        2.08       -1.35      2.01 o 
   7  -1  15       11.58       13.91      6.21 o 
  -4   0  15        9.97       11.23      3.09 o 
  -3   0  15        0.47       -0.05      2.40 o 
  -2   0  15      132.17      135.81     10.09 o 
  -1   0  15        7.60       11.55      4.92 o 
   0   0  15      338.42      273.88     13.06 o 
   1   0  15        3.48        0.28      1.86 o 
   2   0  15        0.68        0.85      1.53 o 
   3   0  15       31.50       29.67      2.78 o 
   4   0  15      326.97      304.62     13.45 o 
   5   0  15       23.27       17.20      3.30 o 
   6   0  15        0.05        2.49      3.54 o 
   7   0  15        5.05        4.95      2.51 o 
  -4   1  15        5.11        6.60      2.82 o 
  -3   1  15       73.63       37.03     11.07 o 
  -2   1  15       10.51        8.07      3.17 o 
  -1   1  15        0.81       -2.34      2.34 o 
   0   1  15       19.08       12.38      3.11 o 
   1   1  15      116.40      101.17      4.86 o 
   2   1  15      436.07      412.92     13.62 o 
   3   1  15       57.48       62.81      4.89 o 
   4   1  15       36.69       34.10      4.07 o 
   5   1  15        4.44        5.48      2.57 o 
   6   1  15        1.38       -2.00      2.58 o 
   7   1  15       22.04       25.96      3.94 o 
  -4   2  15        2.13        1.01      2.67 o 
  -3   2  15       61.84       64.95     16.11 o 
  -2   2  15       26.50       21.78      3.89 o 
  -1   2  15       44.32       44.03      6.09 o 
   0   2  15      125.15      121.20      8.40 o 
   1   2  15      213.12      215.75      8.67 o 
   2   2  15        7.50        8.56      2.19 o 
   3   2  15      101.43      112.71      5.42 o 
   4   2  15       15.50        8.29      2.21 o 
   5   2  15       76.67       72.84     12.12 o 
   6   2  15        0.02       -0.37      2.18 o 
   7   2  15       54.56       51.33      5.04 o 
  -4   3  15       24.77       26.51      4.15 o 
  -3   3  15        1.07        1.02      2.38 o 
  -2   3  15        0.49        1.18      3.29 o 
  -1   3  15       13.21       18.40      3.64 o 
   0   3  15        6.00        4.42      2.75 o 
   1   3  15        8.97       12.91      2.43 o 
   2   3  15       17.14       16.60      2.56 o 
   3   3  15        3.02        3.08      2.05 o 
   4   3  15        5.64        6.97      2.04 o 
   5   3  15       13.66       15.97      3.35 o 
   6   3  15       16.75       27.00      3.93 o 
   7   3  15        2.48        5.01      3.48 o 
  -4   4  15        0.91        0.16      4.00 o 
  -3   4  15       69.14       72.23      6.05 o 
  -2   4  15       28.66       27.40      4.18 o 
  -1   4  15        0.53       -0.70      3.01 o 
   0   4  15        0.53       -0.80      2.59 o 
   1   4  15        1.13        1.97      1.81 o 
   2   4  15        1.00       -0.24      1.67 o 
   3   4  15       11.15        4.17      2.23 o 
   4   4  15        3.65        1.59      2.89 o 
   5   4  15        0.07       -0.26      1.88 o 
   6   4  15        3.79        1.33      4.43 o 
   7   4  15       40.01       40.95      4.78 o 
  -3   5  15        4.80        0.84      2.32 o 
  -2   5  15        0.07       -1.05      2.11 o 
  -1   5  15       80.30       79.62      6.15 o 
   0   5  15       20.05       18.23      4.31 o 
   1   5  15        0.01        2.54      2.51 o 
   2   5  15        0.57       -0.81      1.60 o 
   3   5  15        0.58        2.95      1.82 o 
   4   5  15       15.06       17.75      2.81 o 
   5   5  15       96.71      108.04      5.66 o 
   6   5  15        5.18        1.86      2.45 o 
   7   5  15       19.83       25.22      3.88 o 
  -3   6  15        3.70        4.15      2.97 o 
  -2   6  15       42.09       42.76      5.87 o 
  -1   6  15       13.39        9.13      3.84 o 
   0   6  15        3.03        6.27      2.89 o 
   1   6  15       43.01       41.15      6.03 o 
   2   6  15        2.32        3.27      1.72 o 
   3   6  15       34.10       43.66      6.07 o 
   4   6  15        0.09       -0.35      1.95 o 
   5   6  15       57.82       64.65      4.48 o 
   6   6  15       15.88       20.20      3.09 o 
   7   6  15        2.44        2.52      2.89 o 
  -2   7  15        0.05        1.18      3.87 o 
  -1   7  15       89.32       69.67      8.12 o 
   0   7  15        0.62        1.22      2.21 o 
   1   7  15        0.66       -1.17      1.36 o 
   2   7  15       15.13       14.05      2.41 o 
   3   7  15        0.34       -1.61      1.61 o 
   4   7  15        0.07       -0.60      2.60 o 
   5   7  15       31.05       30.14     10.61 o 
   6   7  15        2.99        6.73      2.65 o 
   7   7  15       28.88       32.73      4.06 o 
  -2   8  15       32.27       40.13      6.33 o 
  -1   8  15        2.02        7.02      2.84 o 
   0   8  15       73.36       63.43      7.53 o 
   1   8  15        4.37        5.45      1.84 o 
   2   8  15        5.05        2.95      1.86 o 
   3   8  15       15.46       15.87      2.64 o 
   4   8  15       47.20       45.23      4.51 o 
   5   8  15        0.11        2.92      5.01 o 
   6   8  15       45.82       64.07      5.64 o 
  -1   9  15        5.54        9.26      3.69 o 
   0   9  15        1.46        7.98      2.75 o 
   1   9  15       18.80       13.72      2.32 o 
   2   9  15        0.71        1.24      1.96 o 
   3   9  15        6.21        5.75      2.29 o 
   4   9  15        5.73        1.26      2.15 o 
   5   9  15       33.50       38.93      4.42 o 
   6   9  15        0.53        2.21      2.27 o 
   0  10  15        0.58        2.97      2.42 o 
   1  10  15       39.31       45.31      4.08 o 
   2  10  15        4.01        3.43      2.05 o 
   3  10  15       22.67       28.39      3.69 o 
   4  10  15        3.70        4.37      2.38 o 
   5  10  15       15.12       21.41      3.79 o 
   2  11  15        0.02        0.61      1.98 o 
   3  11  15        0.47        1.15      1.95 o 
   1  -8  16        0.10        0.43      2.77 o 
   2  -8  16        5.38        1.95      5.29 o 
   3  -8  16       16.37       15.10      5.41 o 
  -2  -7  16        2.84        2.77      3.14 o 
   0  -7  16        0.01       -4.49      7.81 o 
   1  -7  16        0.05        0.40      3.08 o 
   2  -7  16        3.43        2.21      4.46 o 
   3  -7  16        0.06       -2.81      2.81 o 
   4  -7  16       11.24       14.41      3.63 o 
  -3  -6  16       32.08       49.27      5.84 o 
  -2  -6  16       20.51       28.42      4.67 o 
  -1  -6  16        0.49        1.33      2.73 o 
   0  -6  16        0.01       -4.24      7.20 o 
   1  -6  16        3.93        5.23      4.09 o 
   2  -6  16        0.05        2.73      2.80 o 
   3  -6  16        1.62        1.28      3.44 o 
   4  -6  16       37.57       28.11      9.50 o 
  -3  -5  16        2.01        3.53      6.30 o 
  -2  -5  16       29.73       29.55      4.35 o 
  -1  -5  16        0.20        0.55      2.68 o 
   0  -5  16        2.40        1.47      1.45 o 
   1  -5  16        2.18        1.48      2.00 o 
   2  -5  16        2.99        3.07      2.18 o 
   3  -5  16        5.70        3.56      2.34 o 
   4  -5  16       43.27       48.89      6.98 o 
   5  -5  16        0.34        1.01      7.63 o 
  -3  -4  16        2.54        4.76      3.27 o 
  -2  -4  16        9.86       17.51      3.92 o 
  -1  -4  16        9.20        6.64      3.17 o 
   0  -4  16        4.29        1.37      2.61 o 
   1  -4  16        6.27        3.76      2.41 o 
   2  -4  16       29.79       32.20      4.03 o 
   3  -4  16       24.22       15.95      3.27 o 
   4  -4  16        1.86       -0.86      2.39 o 
   5  -4  16       12.82       15.26      3.74 o 
   6  -4  16       53.84       43.58      8.86 o 
  -3  -3  16       10.91        8.27      3.34 o 
  -2  -3  16       76.89       90.53      6.79 o 
  -1  -3  16       11.71       11.31      3.81 o 
   0  -3  16       26.93       20.56      3.71 o 
   1  -3  16        2.26        4.25      1.80 o 
   2  -3  16        0.52       -0.14      2.61 o 
   3  -3  16        7.20       10.44      2.92 o 
   4  -3  16       16.05       15.28      3.34 o 
   5  -3  16        3.59       -1.73      2.64 o 
   6  -3  16        4.01        9.34      5.90 o 
  -4  -2  16        5.83       12.84      3.96 o 
  -3  -2  16       27.18       21.30      4.04 o 
  -2  -2  16        2.67        1.26      2.75 o 
  -1  -2  16       31.81       33.50      4.89 o 
   0  -2  16      117.24      119.76      7.56 o 
   1  -2  16       14.93       16.76      2.25 o 
   2  -2  16      202.63      181.44      9.31 o 
   3  -2  16       21.13       17.00      3.20 o 
   4  -2  16      129.19      135.86      7.74 o 
   5  -2  16        1.75        2.81      2.59 o 
   6  -2  16       46.29       43.56      5.75 o 
  -4  -1  16        6.76       13.15      4.06 o 
  -3  -1  16        4.65        6.53      3.29 o 
  -2  -1  16      145.51      129.52     10.33 o 
  -1  -1  16        8.37        9.05      3.13 o 
   0  -1  16       50.86       53.62      5.39 o 
   1  -1  16       39.31       38.71      4.63 o 
   2  -1  16        0.33        0.29      1.77 o 
   3  -1  16       90.99       74.96      5.45 o 
   4  -1  16       15.29        8.91      2.77 o 
   5  -1  16       19.74       21.48      4.46 o 
   6  -1  16       23.70       18.90     10.70 o 
  -4   0  16        2.87        5.19      2.92 o 
  -3   0  16        7.69        8.38      3.87 o 
  -2   0  16        0.31       -0.91      2.66 o 
  -1   0  16       93.58       88.64      6.52 o 
   0   0  16       76.77       74.61      5.79 o 
   1   0  16       16.12       11.61      3.37 o 
   2   0  16        2.71       -0.05      1.72 o 
   3   0  16        5.91        3.44      2.07 o 
   4   0  16      113.90       97.84      8.12 o 
   5   0  16       17.21       22.16      3.51 o 
   6   0  16        0.18        1.66      2.20 o 
   7   0  16        2.79        2.37      2.88 o 
  -3   1  16        4.22        9.31      3.39 o 
  -2   1  16       39.59       39.40      8.46 o 
  -1   1  16        3.54        8.15      4.06 o 
   0   1  16        0.01        1.86      5.44 o 
   1   1  16       48.81       56.86      6.98 o 
   2   1  16        6.39        8.02      2.04 o 
   3   1  16       56.64       47.14      8.46 o 
   4   1  16        4.25        1.50      2.46 o 
   5   1  16       13.24       10.62      3.54 o 
   6   1  16        0.01       -1.10      2.40 o 
   7   1  16        1.65        0.53      2.37 o 
  -3   2  16       41.88       38.71      9.23 o 
  -2   2  16       18.54       17.60      3.83 o 
  -1   2  16        0.79        1.05      3.57 o 
   0   2  16        0.12        2.75      2.54 o 
   1   2  16       11.80       11.67      2.41 o 
   2   2  16       20.22       14.48      3.76 o 
   3   2  16        8.28        5.55      2.52 o 
   4   2  16        0.02        0.80      1.91 o 
   5   2  16        0.00       -1.83      2.20 o 
   6   2  16        3.01        1.26      3.14 o 
   7   2  16       41.75       50.56      6.37 o 
  -3   3  16       43.96       41.23      4.46 o 
  -2   3  16        7.50        2.08      3.06 o 
  -1   3  16        0.00       -0.15      2.64 o 
   0   3  16       11.67        6.25      2.89 o 
   1   3  16        1.22        2.11      1.82 o 
   2   3  16        0.05       -1.66      1.66 o 
   3   3  16        3.26        0.64      1.95 o 
   4   3  16       16.80       21.34      3.10 o 
   5   3  16        4.98        1.31      2.37 o 
   6   3  16        8.40        7.55      2.84 o 
   7   3  16        7.60       10.52      3.39 o 
  -3   4  16       57.03       64.01      5.98 o 
  -2   4  16        1.10        1.36      2.41 o 
  -1   4  16        8.03       16.05      3.73 o 
   0   4  16       10.27       11.83      5.57 o 
   1   4  16        6.99        7.97      2.19 o 
   2   4  16        0.03       -1.65      1.66 o 
   3   4  16        1.37        0.38      1.75 o 
   4   4  16        0.37       -1.84      1.84 o 
   5   4  16        2.65        5.19      2.15 o 
   6   4  16        5.75       10.05      3.41 o 
   7   4  16       74.77       79.71      6.39 o 
  -2   5  16       18.80       26.83      8.33 o 
  -1   5  16       71.05       59.70      6.09 o 
   0   5  16       16.84       17.59      7.57 o 
   1   5  16       43.78       40.68     10.76 o 
   2   5  16        1.34        0.17      1.79 o 
   3   5  16       16.25       16.85      2.97 o 
   4   5  16       19.51       16.24      2.86 o 
   5   5  16       68.26       71.43      4.81 o 
   6   5  16        2.01        1.68      2.54 o 
  -2   6  16        0.08        0.31      4.03 o 
  -1   6  16       17.03       14.90      3.30 o 
   0   6  16       29.69       25.24      4.31 o 
   1   6  16        0.94        2.58      1.77 o 
   2   6  16       45.53       41.28      3.97 o 
   3   6  16        2.02        0.14      1.86 o 
   4   6  16       49.64       59.18      4.71 o 
   5   6  16        9.82        6.12      2.55 o 
   6   6  16        0.00       -2.06      3.53 o 
  -1   7  16        0.21        1.23      2.29 o 
   0   7  16       37.32       32.88      4.41 o 
   1   7  16       81.41       68.56      4.26 o 
   2   7  16        1.58        0.77      1.89 o 
   3   7  16       49.53       58.39      4.45 o 
   4   7  16       22.41       31.42      7.35 o 
   5   7  16        1.34       -0.72      3.45 o 
   6   7  16       17.05       20.23      3.70 o 
  -1   8  16        0.85        3.59      2.56 o 
   0   8  16       13.23       15.80      3.43 o 
   1   8  16        1.47       -1.31      1.69 o 
   2   8  16        5.26        4.63      2.81 o 
   3   8  16        0.58       -0.23      1.87 o 
   4   8  16        0.78        1.68      2.12 o 
   5   8  16       19.27       19.85      5.94 o 
   0   9  16        2.07        7.69      2.52 o 
   1   9  16       31.89       36.77      3.39 o 
   2   9  16        1.21        0.49      2.03 o 
   3   9  16       32.09       44.75      4.71 o 
   4   9  16        0.05       -1.87      1.95 o 
   2  10  16        0.18        2.01      2.06 o 
   3  10  16        0.01        3.54      2.04 o 
   1  -7  17        3.53        6.81      5.72 o 
   2  -7  17        2.11        0.47      3.35 o 
  -1  -6  17        5.41        8.19      3.91 o 
   0  -6  17        0.13       -5.84      8.73 o 
   1  -6  17        0.08        0.22      6.98 o 
   2  -6  17       23.48       29.08      4.09 o 
   3  -6  17       26.75       33.07      4.26 o 
  -2  -5  17       30.07       32.46      4.55 o 
  -1  -5  17        4.25       10.70      3.43 o 
   0  -5  17        5.21        6.77      9.84 o 
   1  -5  17        0.64       -0.27      2.14 o 
   2  -5  17        3.45        0.74      2.54 o 
   3  -5  17       22.57       21.87      3.78 o 
   4  -5  17        4.26        4.03      3.24 o 
  -2  -4  17        3.02        2.21      4.83 o 
  -1  -4  17       16.18       10.60      3.24 o 
   0  -4  17        2.96        1.65      4.46 o 
   1  -4  17        1.25       -2.37      2.37 o 
   2  -4  17       29.67       26.67      5.84 o 
   3  -4  17        3.64        1.89      2.68 o 
   4  -4  17        3.93        0.90      2.84 o 
   5  -4  17        0.19        3.08      4.64 o 
  -2  -3  17       38.88       41.31      4.95 o 
  -1  -3  17        1.12        7.14      5.10 o 
   0  -3  17       90.22       87.06      9.47 o 
   1  -3  17        3.92        0.29      2.74 o 
   2  -3  17       55.43       43.71      4.54 o 
   3  -3  17        1.01        5.12      2.75 o 
   4  -3  17        1.11       -3.98      5.04 o 
   5  -3  17       23.87       26.82      4.12 o 
  -3  -2  17       52.69       61.85     13.25 o 
  -2  -2  17        3.78        4.15      4.52 o 
  -1  -2  17       12.34        6.88      3.18 o 
   0  -2  17        3.19        0.26      2.69 o 
   1  -2  17       42.43       35.22      5.38 o 
   2  -2  17       10.62        9.07      2.87 o 
   3  -2  17       21.74       23.45      3.87 o 
   4  -2  17        7.09       10.37      3.05 o 
   5  -2  17        0.82        1.91      2.77 o 
  -3  -1  17        3.53        9.60      3.69 o 
  -2  -1  17       79.45       77.41     11.38 o 
  -1  -1  17       48.18       51.25      5.32 o 
   0  -1  17        4.85        6.43      3.16 o 
   1  -1  17       19.34       14.53      5.29 o 
   2  -1  17        0.14        1.08      1.65 o 
   3  -1  17        0.57        2.19      2.77 o 
   4  -1  17        6.79        5.00      4.03 o 
   5  -1  17       38.46       30.95      4.15 o 
   6  -1  17       31.36       27.58      4.80 o 
  -3   0  17        5.83        6.31      3.40 o 
  -2   0  17        8.70       11.02      3.80 o 
  -1   0  17        7.00        5.36      3.41 o 
   0   0  17       20.58       17.85      3.73 o 
   1   0  17        4.25        3.79      3.10 o 
   2   0  17        1.11        0.22      1.93 o 
   3   0  17       11.39        0.54      7.13 o 
   4   0  17       32.54       24.48      3.58 o 
   5   0  17        0.96       -2.35      2.35 o 
   6   0  17       21.05       21.99      3.95 o 
  -3   1  17       28.24       34.11     11.96 o 
  -2   1  17       36.29       35.12      5.29 o 
  -1   1  17        2.54        5.42      3.33 o 
   0   1  17        0.12       -1.45      3.69 o 
   1   1  17        0.42       -2.51      2.51 o 
   2   1  17       41.19       37.40      6.06 o 
   3   1  17        2.65        2.93      1.60 o 
   4   1  17        0.43       -1.69      5.54 o 
   5   1  17        5.56        6.80      3.75 o 
   6   1  17       15.80       13.92      4.24 o 
  -2   2  17        1.73       -0.80      5.17 o 
  -1   2  17        3.94        3.10      3.35 o 
   0   2  17        3.71        5.71      3.00 o 
   1   2  17        1.60        3.67      3.15 o 
   2   2  17        0.52        2.44      1.99 o 
   3   2  17        1.81        3.43      2.35 o 
   4   2  17        0.00       -3.22      3.51 o 
   5   2  17        3.49        2.94      5.44 o 
   6   2  17        1.66       -1.34      2.60 o 
  -2   3  17        5.83        6.58      3.37 o 
  -1   3  17       15.43       12.13      4.52 o 
   0   3  17       14.04       13.74      9.78 o 
   1   3  17        2.39        3.85      2.82 o 
   2   3  17        4.08        3.14      3.72 o 
   3   3  17        3.06        3.59      2.22 o 
   4   3  17       21.60       20.82      4.72 o 
   5   3  17        5.14        7.94      3.00 o 
   6   3  17        0.14       -4.35      7.75 o 
  -2   4  17        7.40        8.31      2.96 o 
  -1   4  17       19.58       22.89      4.13 o 
   0   4  17        4.32       11.17      5.81 o 
   1   4  17       47.00       46.45      5.10 o 
   2   4  17        0.81        0.11      4.97 o 
   3   4  17       31.42       31.62      3.52 o 
   4   4  17        6.59        8.32      2.48 o 
   5   4  17       16.89       11.81      5.20 o 
   6   4  17        1.03        1.57      2.81 o 
  -1   5  17        0.22        2.96      4.15 o 
   0   5  17       36.91       40.34      5.05 o 
   1   5  17        0.00       -2.65      2.65 o 
   2   5  17       83.55       88.09      5.02 o 
   3   5  17        3.76        1.43      2.29 o 
   4   5  17       18.67       25.75      4.03 o 
   5   5  17        2.76        3.39      2.48 o 
   6   5  17        1.12       -2.38      3.17 o 
  -1   6  17       20.95       23.34      4.40 o 
   0   6  17        7.53        8.06      3.34 o 
   1   6  17       60.17       65.42      6.26 o 
   2   6  17        8.77        9.82      3.29 o 
   3   6  17       71.89       25.46      8.36 o 
   4   6  17        0.54       -1.82      1.82 o 
   5   6  17        2.40       -0.81      2.26 o 
   0   7  17        0.89        0.29      2.86 o 
   1   7  17        0.03       -1.82      2.58 o 
   2   7  17       17.07       15.28      2.65 o 
   3   7  17        0.67        2.31      1.90 o 
   4   7  17        7.00        7.79      2.53 o 
   5   7  17        1.30        3.66      6.37 o 
   1   8  17        3.14        6.64      3.36 o 
   2   8  17        0.34        0.80      1.87 o 
   3   8  17       38.94       45.30      5.43 o 
   4   8  17        6.63       14.28      3.25 o 
   0  -5  18        7.33       14.02     11.13 o 
   1  -5  18        0.36       -8.24      8.24 o 
   2  -5  18       12.41       15.13      3.35 o 
   3  -5  18        0.31        0.77      4.40 o 
  -1  -4  18        0.41        3.28      3.10 o 
   0  -4  18        1.35        1.18      3.66 o 
   1  -4  18        1.08       -8.06      8.06 o 
   2  -4  18        0.41       -0.98      2.30 o 
   3  -4  18       43.82       51.77      5.29 o 
  -1  -3  18       12.78       13.74      4.40 o 
   0  -3  18       25.72       27.61      4.22 o 
   1  -3  18       29.36       27.98     11.01 o 
   2  -3  18        2.96        2.48      2.55 o 
   3  -3  18       10.83        7.80      2.98 o 
   4  -3  18       52.82       58.68      5.50 o 
  -1  -2  18        5.78       10.35      3.68 o 
   0  -2  18        0.56        0.77      2.74 o 
   1  -2  18        2.30        0.99      3.15 o 
   2  -2  18        1.07        1.25      3.35 o 
   3  -2  18        0.54       -0.52      5.81 o 
   4  -2  18        4.87        6.88      6.86 o 
  -2  -1  18       13.02       13.05      4.37 o 
  -1  -1  18        6.10       11.95      3.79 o 
   0  -1  18       22.20       28.09      4.41 o 
   1  -1  18        0.57       -0.55      4.00 o 
   2  -1  18        0.02       -1.88      1.88 o 
   3  -1  18        1.95        2.50      3.11 o 
   4  -1  18       66.18       62.45      5.63 o 
   5  -1  18        0.52       -2.22      2.22 o 
  -2   0  18       38.57       46.29      7.20 o 
  -1   0  18       21.71       18.40      3.78 o 
   0   0  18        0.00        1.31      3.08 o 
   1   0  18        0.00        2.01      3.29 o 
   2   0  18        3.85        0.87      2.56 o 
   3   0  18       10.40        9.58      5.38 o 
   4   0  18        0.04       -1.87      5.29 o 
   5   0  18       17.20       11.54      5.75 o 
  -1   1  18       14.44       16.57      4.21 o 
   0   1  18        0.02        1.95      2.76 o 
   1   1  18        0.03       -2.29      2.81 o 
   2   1  18        6.04        7.65      2.26 o 
   3   1  18        0.57       -4.12      4.58 o 
   4   1  18        0.74       -2.71      2.71 o 
   5   1  18        0.18       -1.24      2.37 o 
  -1   2  18       11.47       16.54      4.09 o 
   0   2  18       10.07        8.53      5.07 o 
   1   2  18        6.24        3.53      3.32 o 
   2   2  18       32.02       33.19      4.36 o 
   3   2  18        0.45       -0.23      2.05 o 
   4   2  18        8.04        5.93      4.92 o 
   5   2  18       13.94       12.49      3.47 o 
  -1   3  18       12.01       10.47      3.52 o 
   0   3  18        0.52        1.22      3.81 o 
   1   3  18       25.05       25.93      4.53 o 
   2   3  18        0.37       -0.50      2.04 o 
   3   3  18       32.34       33.25      5.33 o 
   4   3  18        0.00       -3.61      5.13 o 
   5   3  18        0.15       -2.17      3.66 o 
  -1   4  18       11.86       14.68      3.78 o 
   0   4  18       16.91       25.40      4.40 o 
   1   4  18        1.03        4.68      5.97 o 
   2   4  18       28.00       38.33      3.80 o 
   3   4  18        0.01       -2.18      2.18 o 
   4   4  18        5.97        8.54      4.38 o 
   5   4  18        0.13       -1.17      4.37 o 
   0   5  18        1.47       -1.39      2.84 o 
   1   5  18       39.71       41.25      5.40 o 
   2   5  18        6.77        6.07      3.74 o 
   3   5  18       25.32       25.90      4.88 o 
   4   5  18       34.61       32.53      3.66 o 
   5   5  18       12.57       22.22      6.77 o 
   1   6  18        8.32        6.60      3.66 o 
   2   6  18       10.66        9.17      2.47 o 
   3   6  18        8.13        8.41      4.37 o 
   4   6  18        1.86       -2.08      2.08 o 
   2   7  18        4.52        2.61      2.13 o 
   3   7  18        0.99        4.33      2.19 o 
   1  -3  19        8.15       -8.18      8.30 o 
   2  -3  19       22.84       26.90      5.66 o 
   0  -2  19        4.06        2.29      3.31 o 
   1  -2  19       15.02       11.99     10.70 o 
   2  -2  19        5.53        3.44      4.95 o 
   3  -2  19       18.52       22.12      3.83 o 
   0  -1  19       19.33       21.16      4.44 o 
   1  -1  19        4.53        2.68      3.69 o 
   2  -1  19        1.97        2.23      6.92 o 
   3  -1  19       16.75       15.62      3.69 o 
   0   0  19        0.01        0.46      3.14 o 
   1   0  19        0.40       -2.65      3.18 o 
   2   0  19        0.69        1.60      1.81 o 
   3   0  19        4.52        1.29      4.95 o 
   4   0  19        0.31       -0.65      5.04 o 
   0   1  19        7.12        6.94      4.15 o 
   1   1  19        4.68        1.88      3.28 o 
   2   1  19        5.25        4.96      3.41 o 
   3   1  19        6.46        7.26      3.04 o 
   4   1  19        8.91       12.51      7.60 o 
   0   2  19        1.09        1.39      3.21 o 
   1   2  19        7.78        6.07      3.49 o 
   2   2  19        0.00       -3.78      4.83 o 
   3   2  19        4.35        1.26      4.33 o 
   4   2  19        7.41        0.88      3.08 o 
   1   3  19        3.48        8.30      4.00 o 
   2   3  19        1.22        8.56      4.18 o 
   3   3  19        3.49        2.67      3.21 o 
   1   4  19       17.44       21.40      4.20 o 
   2   4  19        7.49       16.81      4.40 o 
   3   4  19        7.59        7.27      2.59 o 
                                                 
